# Supplementary material for: Medically Actionable Secondary Findings from Whole-Exome Sequencing (WES) Data in a Sample of 3972 Individuals
Source: Int J Mol Sci. 2025 Apr 9;26(8):3509. doi: 10.3390/ijms26083509 (PMC12027037; doi:10.3390/ijms26083509)
Supplement: Supplementary file 1 [file ijms-26-03509-s001.zip]

Archive with 8 entries (8 files):
- Figure S1. Pipeline used for processing and generating multi-sample VCF file_.pdf
- Supplementary data S1. References for Table S6A Gene specifications - variant interpretation details.pdf
- Table S1. Medically ACMG actionable findings and carrier status identified in our study.xlsx
- Table S2A-D. Frequency of medically actionable findings per gene.xlsx
- Table S3A-C. Overall frequencies, actionable findings and carrier frequencies per disease.xlsx
- Table S4A-D. Carrier frequencies for recessive disease findings per gene.xlsx
- Table S5. List of genes for which reporting incidental findings are recommended by the ACMG.xlsx
- Table S6A-C. Manual curation and variant classification.xlsx
