# Supplementary material for: Medically Actionable Secondary Findings from Whole-Exome Sequencing (WES) Data in a Sample of 3972 Individuals
Source: Int J Mol Sci. 2025 Apr 9;26(8):3509. doi: 10.3390/ijms26083509 (PMC12027037; doi:10.3390/ijms26083509)
Supplement: Supplementary file 1 [file ijms-26-03509-s001.zip › Table S1. Medically ACMG actionable findings and carrier status identified in our study.xlsx]

## Sheet: Allele frequencies
Table S1. List of pathogenic and likely pathogenic variants according to the ACMG/AMP criteria identified in our cohort
Group of conditions	Disease/trait/condition associated	MIM disorder	Gene	Inheritance	Variants to report	Number of variants per gene			Pathogenic variants identified				Allele count			Allelic frequencies
							Ref	Alt	Genomic position (GRCh37)	cDNA position	Splicing Impact (Yes/No)	Protein change	Total	Homo	Het	MAF CGPP
Genes related to cancer phenotypes	Genes related to cancer phenotypes												173	4	169	0.0217774
#REF!	Familial adenomatous polyposis (FAP)	175100	APC	AD	All P and LP	1							1	0	1	0.000125881
							C	T	5:112151261	NM_000038.6:c.904C>T	No	NP_000029.2:p.Arg302*	1	0	1	0.000125881
#REF!	Familial medullary thyroid cancer	155240	RET	AD	All P and LP	3							6	0	6	0.000755287
							G	C	10:43610046	NM_020975.6:c.1998G>C	No	NP_066124.1:p.Lys666Asn	1	0	1	0.000125881
							G	AT	10:43614996	NM_020975.6:c.2410G>A	No	NP_066124.1:p.Val804Met	4	0	4	0.000503525
							A	AT	10:43619180	NM_020975.6:c.2865dupT	No	NP_066124.1:p.Pro956Serfs*3	1	0	1	0.000125881
#REF!	Hereditary breast and/or ovarian cancer	604370	BRCA1	AD	All P and LP	3							3	0	3	0.000377643
							C	CT	17:41243920	NM_007294.4:c.3627dupA	No	NP_009225.1:p.Glu1210Argfs*9	1	0	1	0.000125881
							TCTTG	T	17:41244213	NM_007294.4:c.3331_3334delCAAG	No	NP_009225.1:p.Gln1111Asnfs*5	1	0	1	0.000125881
							T	C	17:41267768	NM_007294.4:c.109A>G	No	NP_009225.1:p.Thr37Ala	1	0	1	0.000125881
		612555	BRCA2	AD	All P and LP	16							18	0	18	0.00226586
							G	A	13:32905168	NM_000059.4:c.793+1G>A	Yes	-	1	0	1	0.000125881
							GA	G	13:32906751	NM_000059.4:c.1138delA	No	NP_000050.3:p.Ser380Valfs*19	1	0	1	0.000125881
							TAAAC	T	13:32911297	NM_000059.4:c.2808_2811delACAA	No	NP_000050.3:p.Ala938Profs*21	1	0	1	0.000125881
							A	T	13:32911466	NM_000059.4:c.2974A>T	No	NP_000050.3:p.Lys992*	1	0	1	0.000125881
							CTG	C	13:32912171	NM_000059.4:c.3680_3681delTG	No	NP_000050.3:p.Leu1227Glnfs*5	2	0	2	0.000251762
							A	T	13:32913425	NM_000059.4:c.4933A>T	No	NP_000050.3:p.Lys1645*	1	0	1	0.000125881
							GT	G	13:32913453	NM_000059.4:c.4963delT	No	NP_000050.3:p.Tyr1655Thrfs*15	1	0	1	0.000125881
							CATTAA	C	13:32913970	NM_000059.4:c.5482_5486delAAATT	No	NP_000050.3:p.Lys1828Valfs*4	1	0	1	0.000125881
							CAGTAA	C	13:32914102	NM_000059.4:c.5616_5620delAGTAA	No	NP_000050.3:p.Lys1872Asnfs*2	1	0	1	0.000125881
							ACATT	A	13:32914260	NM_000059.4:c.5771_5774delTTCA	No	NP_000050.3:p.Ile1924Argfs*38	1	0	1	0.000125881
							C	G	13:32915148	NM_000059.4:c.6656C>G	No	NP_000050.3:p.Ser2219*	1	0	1	0.000125881
							TG	T	13:32929247	NM_000059.4:c.7258delG	No	NP_000050.3:p.Glu2420Asnfs*47	1	0	1	0.000125881
							A	G	13:32936829	NM_000059.4:c.7975A>G	No	NP_000050.3:p.Arg2659Gly	1	0	1	0.000125881
							C	T	13:32944557	NM_000059.4:c.8350C>T	No	NP_000050.3:p.Arg2784Trp	1	0	1	0.000125881
							G	A	13:32945092	NM_000059.4:c.8488-1G>A	Yes	-	2	0	2	0.000251762
							C	T	13:32950869	NM_000059.4:c.8695C>T	No	NP_000050.3:p.Gln2899*	1	0	1	0.000125881
		114480	PALB2	AD	All P and LP	2							4	0	4	0.000503525
							G	A	16:23646627	NM_024675.4:c.1240C>T	No	NP_078951.2:p.Arg414*	3	0	3	0.000377644
							AC	A	16:23646674	NM_024675.4:c.1192delG	No	NP_078951.2:p.Val398Cysfs*26	1	0	1	0.000125881
	Hereditary paraganglioma-pheochromocytoma syndrome	168000	SDHD	AD	All P and LP	0							0	0	0	0
		601650	SDHAF2	AD	All P and LP	0							0	0	0	0
		605373	SDHC	AD	All P and LP	0							0	0	0	0
		115310	SDHB	AD	All P and LP	0							0	0	0	0
		171300	MAX	AD	All P and LP	0							0	0	0	0
		171300	TMEM127	AD	All P and LP	0							0	0	0	0
	Juvenile polyposis syndrome (JPS)	174900	BMPR1A	AD	All P and LP	2							2	0	2	0.000251762
							A	T	10:88651882	NM_004329.3:c.231-2A>T	Yes	-	1	0	1	0.000125881
							G	T	10:88651883	NM_004329.3:c.231-1G>T	Yes	-	1	0	1	0.000125881
	Juvenile polyposis syndrome / hereditary hemorrhagic telangiectasia syndrome	175050	SMAD4	AD	All P and LP	1							1	0	1	0.000125881
							G	GGCCTGTTCACAATGAGCTTGCATTCCAGCCTCCCATTTCCAATCA	18:48584827	NM_005359.6:c.904+1_904+2ins(45)	Yes	-	1	0	1	0.000125881
#REF!	Li–Fraumeni syndrome	151623	TP53	AD	All P and LP	1							1	0	1	0.000125881
							G	A	17:7579313	NM_000546.6:c.374C>T	No	NP_000537.3:p.Thr125Met	1	0	1	0.000125881
#REF!	Lynch syndrome (HNPCC)	609310	MLH1	AD	All P and LP	0							0	0	0	0
		120435	MSH2	AD	All P and LP	3							4	0	4	0.000503524
							TCA	T	2:47637253	NM_000251.3:c.388_389delCA	No	NP_000242.1:p.Gln130Valfs*2	1	0	1	0.000125881
							T	G	2:47703584	NM_000251.3:c.2084T>G	No	NP_000242.1:p.Val695Gly	1	0	1	0.000125881
							A	G	2:47705520	NM_000251.3:c.2320A>G	No	NP_000242.1:p.Ile774Val	2	0	2	0.000251762
		614350	MSH6	AD	All P and LP	8							9	0	9	0.00113293
							TCACCG	T	2:48010565	NM_000179.3:c.195_199delACCGC	No	NP_000170.1:p.Pro66Glnfs*22	1	0	1	0.000125881
							G	GTT	2:48010570	NM_000179.3:c.198_199insTT	No	NP_000170.1:p.Pro67Phefs*15	1	0	1	0.000125881
							G	T	2:48025963	NM_000179.3:c.841G>T	No	NP_000170.1:p.Gly281*	1	0	1	0.000125881
							A	T	2:48027559	NM_000179.3:c.2437A>T	No	NP_000170.1:p.Lys813*	1	0	1	0.000125881
							C	G	2:48027984	NM_000179.3:c.2862C>G	No	NP_000170.1:p.Tyr954*	1	0	1	0.000125881
							A	AC	2:48030639	NM_000179.3:c.3261dupC	No	NP_000170.1:p.Phe1088Leufs*5	1	0	1	0.000125881
							TAGCAAATGCAGTTGTTA	T	2:48033376	NM_000179.3:c.3682_3698del	No	NP_000170.1:p.Ala1228Argfs*4	1	0	1	0.000125881
							G	A	2:48033790	NM_000179.3:c.4001G>A	Yes	-	2	0	2	0.000251762
		614337	PMS2	AD	All P and LP	6							11	0	11	0.00138469
							ATTCT	A	7:6018255	NM_000535.7:c.2243_2246delAGAA	No	NP_000526.2:p.Lys748Metfs*19	1	0	1	0.000125881
							CAGTTA	C	7:6018305	NM_000535.7:c.2192_2196delTAACT	No	NP_000526.2:p.Leu731Cysfs*3	1	0	1	0.000125881
							G	A	7:6026514	NM_000535.7:c.1882C>T	No	NP_000526.2:p.Arg628*	1	0	1	0.000125881
							AGG	A	7:6027184	NM_000535.7:c.1210_1211delCC	No	NP_000526.2:p.Pro404Phefs*53	1	0	1	0.000125881
							T	C	7:6029588	NM_000535.7:c.989-2A>G	Yes	-	2	0	2	0.000251762
							C	A	7:6045549	NM_000535.7:c.137G>T	No	NP_000526.2:p.Ser46Ile	5	0	5	0.000629406
#REF!	Multiple endocrine neoplasia type 1	131100	MEN1	AD	All P and LP	1							1	0	1	0.000125881
							C	G	11:64575550	NM_130799.3:c.467G>C	No	NP_570711.2:p.Gly156Ala	1	0	1	0.000125881
	MUTYH-associated polyposis (MAP)	608456	MUTYH	AR	P and LP (2 variants)	17							95	4	91	0.0119587
							TTCC	T	1:45796890	NM_001128425.2:c.1437_1439delGGA	No	NP_001121897.1:p.Glu480del	1	0	1	0.000125881
							T	TCC	1:45797186	NM_001128425.2:c.1227_1228dupGG	No	NP_001121897.1:p.Glu410Glyfs*43	5	0	5	0.000629406
							C	T	1:45797228	NM_001128425.2:c.1187G>A	No	NP_001121897.1:p.Gly396Asp	51	2	49	0.00641994
							G	A	1:45797348	NM_001128425.2:c.1171C>T	No	NP_001121897.1:p.Gln391*	1	0	1	0.000125881
							AG	A	1:45797371	NM_001128425.2:c.1147delC	No	NP_001121897.1:p.Ala385Profs*23	5	2	3	0.000629406
							CCTA	C	1:45798058	NM_001128425.2:c.788+2_788+4delTAG	Yes	-	2	0	2	0.000251762
							G	GC	1:45798065	NM_001128425.2:c.785_786insG	No	NP_001121897.1:p.Trp263Leufs*66	1	0	1	0.000125881
							TG	T	1:45798069	NM_001128425.2:c.781delC	No	NP_001121897.1:p.Gln261Serfs*5	1	0	1	0.000125881
							G	A	1:45798118	NM_001128425.2:c.733C>T	No	NP_001121897.1:p.Arg245Cys	1	0	1	0.000125881
							C	T	1:45798129	NM_001128425.2:c.722G>A	No	NP_001121897.1:p.Arg241Gln	2	0	2	0.000251762
							G	A	1:45798130	NM_001128425.2:c.721C>T	No	NP_001121897.1:p.Arg241Trp	3	0	3	0.000377644
							T	C	1:45798475	NM_001128425.2:c.536A>G	No	NP_001121897.1:p.Tyr179Cys	14	0	14	0.00176234
							C	CATCCAT	1:45798772	NM_001128425.2:c.453_458dupATGGAT	No	NP_001121897.1:p.Trp152_Met153insIleTrp	1	0	1	0.000125881
							C	G	1:45798843	NM_001128425.2:c.389-1G>C	Yes	-	4	0	4	0.000503525
							G	A	1:45799108	NM_001128425.2:c.325C>T	No	NP_001121897.1:p.Arg109Trp	1	0	1	0.000125881
							G	T	1:45799121	NM_001128425.2:c.312C>A	No	NP_001121897.1:p.Tyr104*	1	0	1	0.000125881
							G	A	1:45799144	NM_001128425.2:c.289C>T	No	NP_001121897.1:p.Arg97*	1	0	1	0.000125881
	Neurofibromatosis type 2	101000	NF2	AD	All P and LP	1							1	0	1	0.000125881
							T	C	22:30032867	NM_000268.4:c.240+2T>C	Yes	-	1	0	1	0.000125881
#REF!	Peutz-Jeghers syndrome (PJS)	175200	STK11	AD	All P and LP	1							1	0	1	0.000125881
							G	T	19:1220487	NM_000455.5:c.580G>T	No	NP_000446.1:p.Asp194Tyr	1	0	1	0.000125881
#REF!	PTEN hamartoma tumor syndrome	158350	PTEN	AD	All P and LP	4							4	0	4	0.000503524
							G	A	10:89711900	NM_000314.8:c.518G>A	No	NP_000305.3:p.Arg173His	1	0	1	0.000125881
							T	TA	10:89711927	NM_000314.8:c.548dupA	No	NP_000305.3:p.Asn184Glufs*6	1	0	1	0.000125881
							TAGGAC	T	10:89720648	NM_000314.8:c.802-1_805delGGACA	Yes	-	1	0	1	0.000125881
							C	CTTTTT	10:89720653	NM_000314.8:c.804_805insTTTTT	No	NP_000305.3:p.Lys269Phefs*9	1	0	1	0.000125881
	Retinoblastoma	180200	RB1	AD	All P and LP	2							2	0	2	0.000251762
							A	T	13:48954299	NM_000321.3:c.1422-2A>T	Yes	-	1	0	1	0.000125881
							G	T	13:48954300	NM_000321.3:c.1422-1G>T	Yes	-	1	0	1	0.000125881
	Tuberous sclerosis complex	191100	TSC1	AD	All P and LP	0							0	0	0	0
		613254	TSC2	AD	All P and LP	6							6	0	6	0.000755286
							CTG	C	16:2103379	NM_000548.5:c.264_265delGT	No	NP_000539.2:p.Leu89Alafs*36	1	0	1	0.000125881
							G	T	16:2104300	NM_000548.5:c.340G>T	No	NP_000539.2:p.Glu114*	1	0	1	0.000125881
							A	C	16:2107104	NM_000548.5:c.775-2A>C	Yes	-	1	0	1	0.000125881
							G	GTTTGGTTTTGTCCAGGTAGTTATGGTAAGAGATTAAT	16:2122969	NM_000548.5:c.2340_2341ins(37)	Yes	-	1	0	1	0.000125881
							C	T	16:2125844	NM_000548.5:c.2590C>T	No	NP_000539.2:p.Gln864*	1	0	1	0.000125881
							A	AC	16:2127614	NM_000548.5:c.2859dupC	No	NP_000539.2:p.Lys954Glnfs*6	1	0	1	0.000125881
#REF!	von Hippel-Lindau syndrome	193300	VHL	AD	All P and LP	1							3	0	3	0.000377644
							G	T	3:10183685	NM_000551.4:c.154G>T	No	NP_000542.1:p.Glu52*	3	0	3	0.000377644
	WT1-related Wilms tumor	194070	WT1	AD	All P and LP	0							0	0	0	0
Genes related to cardiovascular phenotypes	Genes related to cardiovascular phenotypes												133	2	131	0.0167422
#REF!	Aortopathies	154700	FBN1	AD	All P and LP	8							8	0	8	0.00100705
							A	G	15:48712949	NM_000138.5:c.7754T>C	No	NP_000129.3:p.Ile2585Thr	1	0	1	0.000125881
							C	A	15:48758037	NM_000138.5:c.4766G>T	No	NP_000129.3:p.Cys1589Phe	1	0	1	0.000125881
							G	A	15:48764802	NM_000138.5:c.4282C>T	No	NP_000129.3:p.Arg1428Cys	1	0	1	0.000125881
							C	CCA	15:48766796	NM_000138.5:c.4015_4016insTG	No	NP_000129.3:p.Cys1339Leufs*75	1	0	1	0.000125881
							T	A	15:48787787	NM_000138.5:c.2420-2A>T	Yes	-	1	0	1	0.000125881
							C	T	15:48807725	NM_000138.5:c.1328-1G>A	Yes	-	1	0	1	0.000125881
							A	C	15:48812874	NM_000138.5:c.1129T>G	No	NP_000129.3:p.Cys377Gly	1	0	1	0.000125881
							C	T	15:48888488	NM_000138.5:c.530G>A	No	NP_000129.3:p.Cys177Tyr	1	0	1	0.000125881
		609192	TGFBR1	AD	All P and LP	0							0	0	0	0
		610168	TGFBR2	AD	All P and LP	2							3	0	3	0.000377643
							C	T	3:30713435	NM_003242.6:c.760C>T	No	NP_001020018.1:p.Arg279Cys	1	0	1	0.000125881
							G	A	3:30713436	NM_003242.6:c.761G>A	No	NP_001020018.1:p.Arg279His	2	0	2	0.000251762
		613795	SMAD3	AD	All P and LP	0							0	0	0	0
		611788	ACTA2	AD	All P and LP	0							0	0	0	0
		132900	MYH11	AD	All P and LP	3							5	0	5	0.000629406
							C	A	16:15808878	NM_002474.3:c.5674G>T	No	NP_002465.1:p.Glu1892*	3	0	3	0.000377644
							G	A	16:15814136	NM_002474.3:c.4825C>T	No	NP_002465.1:p.Arg1609*	1	0	1	0.000125881
							C	T	16:15815278	NM_002474.3:c.4578+1G>A,NM_001143979.2:c.948-2770C>T	Yes	-	1	0	1	0.000125881
#REF!	Arrhythmogenic right ventricular cardiomyopathy (a subcategory of ACM)	609040	PKP2	AD	All P and LP	3							3	0	3	0.000377643
							G	A	12:32996137	NM_004572.4:c.1489C>T	No	NP_004563.2:p.Arg497*	1	0	1	0.000125881
							G	A	12:33021869	NM_004572.4:c.1162C>T	No	NP_004563.2:p.Arg388Trp	1	0	1	0.000125881
							AT	A	12:33031861	NM_004572.4:c.328delA	No	NP_004563.2:p.Met110Cysfs*2	1	0	1	0.000125881
		607450	DSP	AD	All P and LP	3							3	0	3	0.000377643
							CG	C	6:7542250	NM_004415.4:c.107delG	No	NP_004406.2:p.Gly36Alafs*12	1	0	1	0.000125881
							G	T	6:7568131	NM_004415.4:c.1258G>T	No	NP_004406.2:p.Glu420*	1	0	1	0.000125881
							TG	T	6:7575662	NM_004415.4:c.2572delG	No	NP_004406.2:p.Glu858Lysfs*6	1	0	1	0.000125881
		610476	DSC2	AD	All P and LP	3							3	0	3	0.000377643
							AATGCT	A	18:28651579	NM_024422.6:c.2112_2116delAGCAT	No	NP_077740.1:p.Phe708Hisfs*14	1	0	1	0.000125881
							C	CATTT	18:28662921	NM_024422.6:c.1044_1047dupAAAT	No	NP_077740.1:p.Asp350Lysfs*2	1	0	1	0.000125881
							C	T	18:28667777	NM_024422.6:c.631-1G>A	Yes	-	1	0	1	0.000125881
		604400	TMEM43	AD	All P and LP	0							0	0	0	0
		610193	DSG2	AD	All P and LP	0							0	0	0	0
	Catecholaminergic polymorphic ventricular tachycardia	604772	RYR2	AD	All P and LP	0							0	0	0	0
		611938	CASQ2	AR	P and LP (2 variants)	0							0	0	0	0
		615441	TRDN	AR		6							12	0	12	0.00151057
							CTT	C	6:123576252	NM_006073.4:c.1923_1924delAA	No	NP_006064.2:p.Leu643Serfs*19	1	0	1	0.000125881
							C	T	6:123581756	NM_006073.4:c.1831+1G>A	Yes	-	1	0	1	0.000125881
							G	A	6:123687319	NM_006073.4:c.1282C>T	No	NP_006064.2:p.Arg428*	1	0	1	0.000125881
							GT	G	6:123703272	NM_006073.4:c.1155delA	No	NP_006064.2:p.Lys385Asnfs*5	1	0	1	0.000125881
							CCTTTCGCCAG	C	6:123833447	NM_001256021.2:c.601_610delCTGGCGAAAG	Yes	-	7	0	7	0.000881168
							CTT	C	6:123851694	NM_001256021.2:c.439_440delAA	No	NP_001242950.1:p.Lys147Aspfs*2	1	0	1	0.000125881
#REF!	Dilated cardiomyopathy	601494	TNNT2	AD	All P and LP	3							4	0	4	0.000503524
							C	T	1:201328345	NM_001276345.2:c.890G>A	No	NP_001263274.1:p.Trp297*	2	0	2	0.000251762
							TCC	T	1:201338952	NM_001276345.2:c.87_88delGG	No	NP_001263274.1:p.Asp30Argfs*13	1	0	1	0.000125881
							C	T	1:201338961	NM_001276345.2:c.80G>A	No	NP_001263274.1:p.Trp27*	1	0	1	0.000125881
		115200	LMNA	AD	All P and LP	2							2	0	2	0.000251762
							GAGA	G	1:156084800	NM_170707.4:c.94_96delAAG	No	NP_001269554.1:p.Lys32del	1	0	1	0.000125881
							G	A	1:156105885	NM_170707.4:c.1130G>A	No	NP_001244303.1:p.Arg265His	1	0	1	0.000125881
		617047	FLNC	AD	All P and LP	3							3	0	3	0.000377643
							CT	C	7:128475528	NM_001458.5:c.502delT	No	NP_001449.3:p.Trp168Glyfs*84	1	0	1	0.000125881
							G	A	7:128483009	NM_001458.5:c.2550+1G>A	Yes	-	1	0	1	0.000125881
							G	T	7:128484829	NM_001458.5:c.3310G>T	No	NP_001449.3:p.Glu1104*	1	0	1	0.000125881
		604145	TTN	AD	All P and LP	18							18	0	18	0.00226586
							A	AGG	2:179392443	NM_001267550.2:c.107409_107410insCC	No	NP_001254479.2:p.Leu35804Profs*2	1	0	1	0.000125881
							C	T	2:179394686	NM_001267550.2:c.106531+1G>A	Yes	-	1	0	1	0.000125881
							G	A	2:179395063	NM_001267550.2:c.106279C>T	No	NP_001254479.2:p.Gln35427*	1	0	1	0.000125881
							G	A	2:179398990	NM_001267550.2:c.102352C>T	No	NP_001254479.2:p.Arg34118*	1	0	1	0.000125881
							T	TGA	2:179406230	NM_001267550.2:c.97573_97574insTC	No	NP_001254479.2:p.Asp32525Valfs*8	1	0	1	0.000125881
							CTT	C	2:179410259	NM_001267550.2:c.95576_95577delAA	No	NP_001254479.2:p.Lys31859Argfs*6	1	0	1	0.000125881
							A	AGGCT	2:179412726	NM_001267550.2:c.93623_93626dupAGCC	No	NP_001254479.2:p.Gln31210Alafs*8	1	0	1	0.000125881
							G	A	2:179419249	NM_001267550.2:c.88825C>T	No	NP_001254479.2:p.Arg29609*	1	0	1	0.000125881
							G	A	2:179425592	NM_001267550.2:c.85267C>T	No	NP_001254479.2:p.Arg28423*	1	0	1	0.000125881
							C	T	2:179426334	NM_001267550.2:c.84525G>A	No	NP_001254479.2:p.Trp28175*	1	0	1	0.000125881
							T	TA	2:179431047	NM_001267550.2:c.79811dupT	No	NP_001254479.2:p.Arg26605Lysfs*19	1	0	1	0.000125881
							G	GA	2:179439887	NM_001267550.2:c.70971_70972insT	No	NP_001254479.2:p.Leu23658Serfs*18	1	0	1	0.000125881
							CT	C	2:179451361	NM_001267550.2:c.64266delA	No	NP_001254479.2:p.Asp21423Ilefs*2	1	0	1	0.000125881
							G	C	2:179458318	NM_001267550.2:c.58709C>G	No	NP_001254479.2:p.Ser19570*	1	0	1	0.000125881
							TTG	T	2:179472537	NM_001267550.2:c.52975_52976delCA	No	NP_001254479.2:p.Gln17659Thrfs*6	1	0	1	0.000125881
							A	AT	2:179500205	NM_001267550.2:c.41845dupA	No	NP_001254479.2:p.Ile13949Asnfs*2	1	0	1	0.000125881
							CA	C	2:179604775	NM_001267550.2:c.13184delT	No	NP_001254479.2:p.Leu4395Argfs*25	1	0	1	0.000125881
							TG	T	2:179604901	NM_001267550.2:c.13058delC	No	NP_001254479.2:p.Pro4353Glnfs*14	1	0	1	0.000125881
		613881	BAG3	AD	All P and LP	0							0	0	0	0
		604765	DES	AD	All P and LP	2							2	0	2	0.000251762
							A	AAG	2:220283259	NM_001927.4:c.75_76insAG	No	NP_001918.3:p.Leu26Serfs*6	1	0	1	0.000125881
							C	T	2:220284872	NM_001927.4:c.634C>T	No	NP_001918.3:p.Arg212*	1	0	1	0.000125881
		613172	RBM20	AD	All P and LP	0							0	0	0	0
		611879	TNNC1	AD	All P and LP	1							1	0	1	0.000125881
							G	A	3:52488009	NM_003280.3:c.23C>T	No	NP_003271.1:p.Ala8Val	1	0	1	0.000125881
#REF!	Ehlers-Danlos syndrome, vascular type	130050	COL3A1	AD	All P and LP	2							2	0	2	0.000251762
							G	A	2:189859531	NM_000090.4:c.1429G>A	No	NP_000081.2:p.Gly477Arg	1	0	1	0.000125881
							G	A	2:189864304	NM_000090.4:c.2229+1G>A	Yes	-	1	0	1	0.000125881
#REF!	Familial hypercholesterolemia	143890	LDLR	AD	All P and LP	15							19	0	19	0.00239174
							G	T	19:11215908	NM_000527.5:c.326G>T	No	NP_000518.1:p.Cys109Phe	1	0	1	0.000125881
							C	G	19:11216055	NM_000527.5:c.473C>G	No	NP_000518.1:p.Ser158Cys	1	0	1	0.000125881
							C	G	19:11216213	NM_000527.5:c.631C>G	No	NP_000518.1:p.His211Asp	1	0	1	0.000125881
							G	A	19:11218112	NM_000527.5:c.862G>A	No	NP_000518.1:p.Glu288Lys	1	0	1	0.000125881
							C	T	19:11221420	NM_000527.5:c.1033C>T	No	NP_000518.1:p.Gln345*	1	0	1	0.000125881
							G	A	19:11222247	NM_000527.5:c.1118G>A	No	NP_000518.1:p.Gly373Asp	1	0	1	0.000125881
							C	G	19:11223968	NM_000527.5:c.1201C>G	No	NP_000518.1:p.Leu401Val	1	0	1	0.000125881
							C	T	19:11223983	NM_000527.5:c.1216C>T	No	NP_000518.1:p.Arg406Trp	1	0	1	0.000125881
							A	T	19:11224082	NM_000527.5:c.1315A>T	No	NP_000518.1:p.Asn439Tyr	1	0	1	0.000125881
							C	G	19:11224206	NM_000527.5:c.1359-5C>G	Yes	-	3	0	3	0.000377644
							C	A	19:11224354	NM_000527.5:c.1502C>A	No	NP_000518.1:p.Ala501Glu	1	0	1	0.000125881
							G	C	19:11224437	NM_000527.5:c.1585G>C	No	NP_000518.1:p.Gly529Arg	2	0	2	0.000251762
							G	T	19:11226816	NM_000527.5:c.1633G>T	No	NP_000518.1:p.Gly545Trp	1	0	1	0.000125881
							G	A	19:11227604	NM_000527.5:c.1775G>A	No	NP_000518.1:p.Gly592Glu	1	0	1	0.000125881
							C	T	19:11231112	NM_000527.5:c.2054C>T	No	NP_000518.1:p.Pro685Leu	2	0	2	0.000251762
		144010	APOB	AD	All P and LP	4							4	0	4	0.000503524
							A	AC	2:21229996	NM_000384.3:c.9743_9744insG	No	NP_000375.3:p.Ile3248Metfs*12	1	0	1	0.000125881
							AG	A	2:21230004	NM_000384.3:c.9735delC	No	NP_000375.3:p.Gln3247Lysfs*19	1	0	1	0.000125881
							T	TG	2:21245732	NM_000384.3:c.2786dupC	No	NP_000375.3:p.Arg931Glufs*28	1	0	1	0.000125881
							ATT	A	2:21247942	NM_000384.3:c.2297_2298delAA	No	NP_000375.3:p.Lys766Ilefs*25	1	0	1	0.000125881
		603776	PCSK9	AD	All P and LP	0							0	0	0	0
#REF!	Hypertrophic cardiomyopathyi	192600	MYH7	AD	All P and LP	8							12	0	12	0.00151057
							C	G	14:23889135	NM_000257.4:c.3645G>C	No	NP_000248.2:p.Gln1215His	1	0	1	0.000125881
							C	T	14:23894525	NM_000257.4:c.2389G>A	No	NP_000248.2:p.Ala797Thr	3	0	3	0.000377644
							C	A	14:23894566	NM_000257.4:c.2348G>T	No	NP_000248.2:p.Arg783Leu	3	0	3	0.000377644
							C	T	14:23894566	NM_000257.4:c.2348G>A	No	NP_000248.2:p.Arg783His	1	0	1	0.000125881
							A	G	14:23894983	NM_000257.4:c.2207T>C	No	NP_000248.2:p.Ile736Thr	1	0	1	0.000125881
							C	T	14:23896926	NM_000257.4:c.1756G>A	No	NP_000248.2:p.Val586Met	1	0	1	0.000125881
							T	C	14:23897851	NM_000257.4:c.1436A>G	No	NP_000248.2:p.Asn479Ser	1	0	1	0.000125881
							C	T	14:23900998	NM_000257.4:c.611G>A	No	NP_000248.2:p.Arg204His	1	0	1	0.000125881
		115197	MYBPC3	AD	All P and LP	10							10	0	10	0.00125881
							G	A	11:47353626	NM_000256.3:c.3811C>T	No	NP_000247.2:p.Arg1271*	1	0	1	0.000125881
							T	C	11:47355305	NM_000256.3:c.2995-2A>G	Yes	-	1	0	1	0.000125881
							CAG	C	11:47356632	NM_000256.3:c.2864_2865delCT	No	NP_000247.2:p.Pro955Argfs*95	1	0	1	0.000125881
							C	T	11:47360107	NM_000256.3:c.2272G>A	No	NP_000247.2:p.Gly758Ser	1	0	1	0.000125881
							TA	T	11:47360949	NM_000256.3:c.2073delT	No	NP_000247.2:p.Asn691Lysfs*63	1	0	1	0.000125881
							GT	G	11:47362785	NM_000256.3:c.1800delA	No	NP_000247.2:p.Lys600Asnfs*2	1	0	1	0.000125881
							C	T	11:47364248	NM_000256.3:c.1505G>A	No	NP_000247.2:p.Arg502Gln	1	0	1	0.000125881
							C	T	11:47364269	NM_000256.3:c.1484G>A	No	NP_000247.2:p.Arg495Gln	1	0	1	0.000125881
							C	T	11:47371664	NM_000256.3:c.407-1G>A	Yes	-	1	0	1	0.000125881
							T	C	11:47373058	NM_000256.3:c.26-2A>G	Yes	-	1	0	1	0.000125881
		613690	TNNI3	AD	All P and LP	0							0	0	0	0
		115196	TPM1	AD	All P and LP	0							0	0	0	0
		608751	MYL3	AD	All P and LP	0							0	0	0	0
		612098	ACTC1	AD	All P and LP	0							0	0	0	0
		600858	PRKAG2	AD	All P and LP	0							0	0	0	0
		608758	MYL2	AD	All P and LP	0							0	0	0	0
#REF!	Long QT syndrome types 1 and 2	192500	KCNQ1	AD	All P and LP	6							12	2	10	0.00151057
							C	T	11:2591900	NM_000218.3:c.520C>T	No	NP_000209.2:p.Arg174Cys	2	0	2	0.000251762
							G	A	11:2592563	NM_000218.3:c.613G>A	No	NP_000209.2:p.Val205Met	1	0	1	0.000125881
							G	A	11:2592638	NM_000218.3:c.683+5G>A	Yes	-	2	0	2	0.000251762
							G	A	11:2593335	NM_000218.3:c.776G>A	No	NP_000209.2:p.Arg259His	5	2	3	0.000629406
							C	T	11:2604765	NM_000218.3:c.1022C>T	No	NP_000209.2:p.Ala341Val	1	0	1	0.000125881
							G	C	11:2606488	NM_000218.3:c.1079G>C	No	NP_000209.2:p.Arg360Thr	1	0	1	0.000125881
		613688	KCNH2	AD	All P and LP	2							2	0	2	0.000251762
							G	A	7:150648860	NM_000238.4:c.1621C>T	No	NP_000229.1:p.Arg541Cys	1	0	1	0.000125881
							GC	G	7:150655277	NM_000238.4:c.785delG	No	NP_000229.1:p.Gly262Alafs*98	1	0	1	0.000125881
#REF!	Long QT syndrome 3, Brugada syndrome	603830, 601144	SCN5A	AD	All P and LP	4							5	0	5	0.000629405
							C	T	3:38603961	NM_198056.3:c.3908G>A	No	NP_932173.1:p.Arg1303Gln	2	0	2	0.000251762
							G	A	3:38593004	NM_198056.3:c.4859C>T	No	NP_932173.1:p.Thr1620Met	1	0	1	0.000125881
							G	A	3:38592557	NM_198056.3:c.5306C>T	No	NP_932173.1:p.Ala1769Val	1	0	1	0.000125881
							C	A	3:38622436	NM_198056.3:c.3214G>T	No	NP_932173.1:p.Glu1072*	1	0	1	0.000125881
	Long QT syndrome types 14-16	616247	CALM1	AD	All P and LP	0							0	0	0	0
		616249	CALM2	AD	All P and LP	0							0	0	0	0
		618782	CALM3	AD	All P and LP	0							0	0	0	0
Genes related to inborn errors of metabolism phenotypes	Genes related to inborn errors of metabolism phenotypes												39	1	38	0.00503524
	Biotinidase deficiency	253260	BTD	AR	P and LP (2 variants)	10							15	0	15	0.00188822
							CGG	C	3:15676985	NM_001370658.1:c.40_41delGG	No	NP_001357587.1:p.Gly14Leufs*17	1	0	1	0.000125881
							CTG	C	3:15676988	NM_001370658.1:c.44_45delGT	No	NP_001357587.1:p.Cys15Leufs*16	1	0	1	0.000125881
							G	T	3:15683446	NM_001370658.1:c.281G>T	No	NP_001357587.1:p.Gly94Val	1	0	1	0.000125881
							G	A	3:15685874	NM_001370658.1:c.451G>A	No	NP_001357587.1:p.Ala151Thr	2	0	2	0.000251762
							G	A	3:15685958	NM_001370658.1:c.535G>A	No	NP_001357587.1:p.Val179Met	1	0	1	0.000125881
							C	T	3:15686852	NM_001370658.1:c.1429C>T	No	NP_001357587.1:p.Pro477Ser	1	0	1	0.000125881
							C	T	3:15686958	NM_001370658.1:c.1535C>T	No	NP_001357587.1:p.Thr512Met	3	0	3	0.000377644
							A	G	3:15686724	NM_001370658.1:c.1301A>G	No	NP_001357587.1:p.Tyr434Cys	1	0	1	0.000125881
							A	C	3:15686731	NM_001370658.1:c.1308A>C	No	NP_001357587.1:p.Gln436His	3	0	3	0.000377644
							C	A	3:15686992	NM_001370658.1:c.1569C>A	No	NP_001357587.1:p.Asp523Glu	1	0	1	0.000125881
	Fabry disease	301500	GLA	XL	All hemi, het, homozygous P and LP	3							4	1	3	0.000629405
							C	T	X:100653487	NM_000169.3:c.870G>A	No	NP_000160.1:p.Met290Ile	2	0	2	0.000251762
							G	A	X:100655679	NM_000169.3:c.614C>T	No	NP_000160.1:p.Pro205Leu	1	0	1	0.000125881
							A	G	X:100658831	NM_000169.3:c.337T>C	No	NP_000160.1:p.Phe113Leu	1	1	0	0.000251762
	Pompe disease	232300	GAA	AR	P and LP (2 variants)	9							20	0	20	0.00251762
							T	C	17:78082197	NM_000152.5:c.1064T>C	No	NP_000143.2:p.Leu355Pro	1	0	1	0.000125881
							AC	A	17:78082362	NM_000152.5:c.1153delC	No	NP_000143.2:p.Arg385Alafs*7	1	0	1	0.000125881
							T	C	17:78085800	NM_000152.5:c.1655T>C	No	NP_000143.2:p.Leu552Pro	1	0	1	0.000125881
							C	G	17:78086727	NM_000152.5:c.1941C>G	No	NP_000143.2:p.Cys647Trp	2	0	2	0.000251762
							G	A	17:78086728	NM_000152.5:c.1942G>A	No	NP_000143.2:p.Gly648Ser	1	0	1	0.000125881
							G	A	17:78087081	NM_000152.5:c.2105G>A	No	NP_000143.2:p.Arg702His	2	0	2	0.000251762
							G	C	17:78090815	NM_000152.5:c.2238G>C	No	NP_000143.2:p.Trp746Cys	10	0	10	0.00125881
							T	A	17:78092158	NM_000152.5:c.2646+2T>A	Yes	-	1	0	1	0.000125881
							CTG	C	17:78093082	NM_000152.5:c.2815_2816delGT	No	NP_000143.2:p.Val939Leufs	1	0	1	0.000125881
Genes related to miscellaneous phenotypes	Ornithine transcarbamylase deficiency		OTC	XL	All P and LP	0							0	0	0	0
	Genes related to miscellaneous phenotypes												346	6	340	0.0435549
	Hereditary hemochromatosis	235200	HFE	AR	HFE p.C282Yl homozygotes only	1							211	4	207	0.0265609
							G	A	6:26093141	NM_000410.4:c.845G>A	No	NP_000401.1:p.Cys282Tyr	211	4	207	0.0265609
	Hereditary hemorrhagic telangiectasia	600376	ACVRL1	AD	All P and LP	2							2	0	2	0.000251762
							C	T	12:52307459	NM_000020.3:c.430C>T	No	NP_000011.2:p.Arg144*	1	0	1	0.000125881
							C	T	12:52309066	NM_000020.3:c.830C>T	No	NP_000011.2:p.Thr277Met	1	0	1	0.000125881
		187300	ENG	AD	All P and LP	0							0	0	0	0
	Malignant hyperthermia	145600	RYR1	AD	All P and LP	7							13	0	13	0.00163645
							C	T	19:38948185	NM_000540.3:c.1840C>T	No	NP_000531.2:p.Arg614Cys	5	0	5	0.000629406
							C	G	19:38986918	NM_000540.3:c.6612C>G	No	NP_000531.2:p.His2204Gln	1	0	1	0.000125881
							G	A	19:38991283	NM_000540.3:c.7361G>A	No	NP_000531.2:p.Arg2454His	1	0	1	0.000125881
							G	A	19:38991295	NM_000540.3:c.7373G>A	No	NP_000531.2:p.Arg2458His	2	0	2	0.000251762
							C	T	19:38991538	NM_000540.3:c.7522C>T	No	NP_000531.2:p.Arg2508Cys	1	0	1	0.000125881
							G	A	19:38991539	NM_000540.3:c.7523G>A	No	NP_000531.2:p.Arg2508His	1	0	1	0.000125881
							G	A	19:39071043	NM_000540.3:c.14545G>A	No	NP_000531.2:p.Val4849Ile	2	0	2	0.000251762
		601887	CACNA1S	AD	All P and LP	0							0	0	0	0
	Maturity-onset of diabetes of the young	600496	HNF1A	AD	All P and LP	3							7	0	7	0.000881168
							C	A	12:121434371	NM_000545.8:c.1135C>A	No	NP_000536.6:p.Pro379Thr	1	0	1	0.000125881
							C	G	12:121434371	NM_000545.8:c.1135C>G	No	NP_000536.6:p.Pro379Ala	5	0	5	0.000629406
							G	T	12:121438880	NM_000545.8:c.1781G>T	No	NP_000536.6:p.Ser594Ile	1	0	1	0.000125881
	RPE65-related retinopathy	204100, 613794	RPE65	AR	P and LP (2 variants)	11							21	0	21	0.0026435
							C	T	1:68895517	NM_000329.3:c.1544G>A	No	NP_000320.1:p.Arg515Gln	1	0	1	0.000125881
							A	G	1:68903896	NM_000329.3:c.1102T>C	No	NP_000320.1:p.Tyr368His	1	0	1	0.000125881
							A	G	1:68903976	NM_000329.3:c.1022T>C	No	NP_000320.1:p.Leu341Ser	8	0	8	0.00100705
							A	T	1:68904671	NM_000329.3:c.952T>A	No	NP_000320.1:p.Tyr318Asn	2	0	2	0.000251762
							T	C	1:68904986	NM_000329.3:c.746A>G	No	NP_000320.1:p.Tyr249Cys	1	0	1	0.000125881
							C	A	1:68905251	NM_000329.3:c.718G>T	No	NP_000320.1:p.Val240Phe	1	0	1	0.000125881
							G	A	1:68910339	NM_000329.3:c.370C>T	No	NP_000320.1:p.Arg124*	2	0	2	0.000251762
							C	T	1:68910540	NM_000329.3:c.272G>A	No	NP_000320.1:p.Arg91Gln	2	0	2	0.000251762
							C	T	1:68912507	NM_000329.3:c.131G>A	No	NP_000320.1:p.Arg44Gln	1	0	1	0.000125881
							C	T	1:68912520	NM_000329.3:c.118G>A	No	NP_000320.1:p.Gly40Ser	1	0	1	0.000125881
							TG	T	1:68915578	NM_000329.3:c.10delC	No	NP_000320.1:p.Gln4Argfs*27	1	0	1	0.000125881
	Wilson disease	277900	ATP7B	AR	P and LP (2 variants)	24							75	2	73	0.00944109
							A	G	13:52509804	NM_000053.4:c.4049T>C	No	NP_000044.2:p.Leu1350Pro	1	0	1	0.000125881
							C	G	13:52511474	NM_000053.4:c.3959G>C	No	NP_000044.2:p.Arg1320Thr	1	0	1	0.000125881
							G	A	13:52511478	NM_000053.4:c.3955C>T	No	NP_000044.2:p.Arg1319*	1	0	1	0.000125881
							G	A	13:52511697	NM_000053.4:c.3818C>T	No	NP_000044.2:p.Pro1273Leu	1	0	1	0.000125881
							T	C	13:52511706	NM_000053.4:c.3809A>G	No	NP_000044.2:p.Asn1270Ser	1	0	1	0.000125881
							T	G	13:52513192	NM_000053.4:c.3694A>C	No	NP_000044.2:p.Thr1232Pro	1	0	1	0.000125881
							A	G	13:52515222	NM_000053.4:c.3551T>C	No	NP_000044.2:p.Ile1184Thr	1	0	1	0.000125881
							C	T	13:52515256	NM_000053.4:c.3517G>A	No	NP_000044.2:p.Glu1173Lys	1	0	1	0.000125881
							CG	C	13:52516531	NM_000053.4:c.3402delC	No	NP_000044.2:p.Ala1135Glnfs*13	7	0	7	0.000881168
							C	T	13:52516639	NM_000053.4:c.3295G>A	No	NP_000044.2:p.Gly1099Ser	3	0	3	0.000377644
							G	T	13:52518281	NM_000053.4:c.3207C>A	No	NP_000044.2:p.His1069Gln	2	0	2	0.000251762
							C	T	13:52518306	NM_000053.4:c.3182G>A	No	NP_000044.2:p.Gly1061Glu	1	0	1	0.000125881
							A	T	13:52518439	NM_000053.4:c.3061-12T>A	Yes	-	7	2	5	0.000881168
							G	T	13:52523868	NM_000053.4:c.2795C>A	No	NP_000044.2:p.Ser932*	1	0	1	0.000125881
							C	T	13:52523901	NM_000053.4:c.2762G>A	No	NP_000044.2:p.Ser921Asn	3	0	3	0.000377644
							C	T	13:52524268	NM_000053.4:c.2605G>A	No	NP_000044.2:p.Gly869Arg	16	0	16	0.0020141
							CT	C	13:52524450	NM_000053.4:c.2532delA	No	NP_000044.2:p.Val845Serfs*28	1	0	1	0.000125881
							G	GT	13:52532505	NM_000053.4:c.2296dupA	No	NP_000044.2:p.Thr766Asnfs*29	1	0	1	0.000125881
							A	G	13:52532679	NM_000053.4:c.2123T>C	No	NP_000044.2:p.Leu708Pro	4	0	4	0.000503525
							A	C	13:52535985	NM_000053.4:c.1934T>G	No	NP_000044.2:p.Met645Arg	13	0	13	0.00163646
							C	G	13:52544627	NM_000053.4:c.1543+1G>C	Yes	-	1	0	1	0.000125881
							G	A	13:52544640	NM_000053.4:c.1531C>T	No	NP_000044.2:p.Gln511*	1	0	1	0.000125881
							C	A	13:52548066	NM_000053.4:c.1285+5G>T	Yes	-	4	0	4	0.000503525
							T	C	13:52549234	NM_000053.4:c.122A>G	No	NP_000044.2:p.Asn41Ser	2	0	2	0.000251762
	Hereditary TTR amyloidosis	105210	TTR	AD	All P and LP	2							17	0	17	0.00213998
							G	A	18:29172937	NM_000371.4:c.148G>A	No	NP_000362.1:p.Val50Met	11	0	11	0.00138469
							G	A	18:29178618	NM_000371.4:c.424G>A	No	NP_000362.1:p.Val142Ile	6	0	6	0.000755287
			50 genes			259							691
