# Supplementary material for: Medically Actionable Secondary Findings from Whole-Exome Sequencing (WES) Data in a Sample of 3972 Individuals
Source: Int J Mol Sci. 2025 Apr 9;26(8):3509. doi: 10.3390/ijms26083509 (PMC12027037; doi:10.3390/ijms26083509)
Supplement: Supplementary file 1 [file ijms-26-03509-s001.zip › Table S2A-D. Frequency of medically actionable findings per gene.xlsx]

## Sheet: A-Cardiogenetic
Table S2A. Frequency of medically actionable cardiogenetic findings.
CARDIOGENETIC
Phenotype	Gene	N	Relative frequency (%)	Absolute frequency (%)
Cardiomyopathies		61	50.8333	1.53575
Dilated cardiomyopathy	TTN	18	15	0.453172
	TNNT2	4	3.33333	0.100705
	LMNA	2	1.66667	0.0503525
	FLNC	3	2.5	0.0755287
	DES	2	1.66667	0.0503525
	TNNC1	1	0.833333	0.0251762
Hypertrophic cardiomyopathy	MYH7	12	10	0.302115
	MYBPC3	10	8.33333	0.251762
Arrhythmogenic right ventricular cardiomyopathy	PKP2	3	2.5	0.0755287
	DSP	3	2.5	0.0755287
	DSC2	3	2.5	0.0755287
Dyslipidemias		23	19.1667	0.579053
Familial hypercholesterolemia	LDLR	19	15.8333	0.478348
	APOB	4	3.33333	0.100705
Rhythm disorders		18	15	0.453172
Long QT syndrome types 1 and 2	KCNQ1	11	9.16667	0.276939
	KCNH2	2	1.66667	0.0503525
Long QT syndrome 3, Brugada syndrome	SCN5A	5	4.16667	0.125881
Connective tissue disorders		18	15	0.453172
Aortopathies	FBN1	8	6.66667	0.20141
	MYH11	5	4.16667	0.125881
	TGFBR2	3	2.5	0.0755287
Ehlers-Danlos syndrome, vascular type	COL3A1	2	1.66667	0.0503525
Total	0	120	100	3.02115

## Sheet: B-Oncogenetic
Table S2B. Frequency of medically actionable oncogenetic findings.
ONCOGENETIC
Phenotype	Gene	N	Relative frequency (%)	Absolute frequency (%)
Hereditary breast and/or ovarian cancer (HBOC)		25	31.25	0.629406
Hereditary breast and/or ovarian cancer	BRCA2	18	22.5	0.453172
	PALB2	4	5	0.100705
	BRCA1	3	3.75	0.0755287
Lynch syndrome (HNPCC)		24	30	0.60423
Lynch syndrome (HNPCC)	PMS2	11	13.75	0.276939
	MSH6	9	11.25	0.226586
	MSH2	4	5	0.100705
Others		31	38.75	0.780463
Familial medullary thyroid cancer	RET	6	7.5	0.151057
Tuberous sclerosis	TSC2	6	7.5	0.151057
PTEN hamartoma tumor syndrome	PTEN	4	5	0.100705
von Hippel-Lindau syndrome	VHL	3	3.75	0.0755287
MUTYH-associated polyposis (MAP)	MUTYH	2	2.5	0.0503525
Familial adenomatous polyposis (FAP)	APC	1	1.25	0.0251762
Peutz-Jeghers syndrome (PJS)	STK11	1	1.25	0.0251762
Multiple endocrine neoplasia type 1	MEN1	1	1.25	0.0251762
Li–Fraumeni syndrome	TP53	1	1.25	0.0251762
Retinoblastoma	RB1	2	2.5	0.0503525
Juvenile polyposis syndrome (JPS)	BMPR1A	2	2.5	0.0503525
Juvenile polyposis syndrome / hereditary hemorrhagic telangiectasia syndrome	SMAD4	1	1.25	0.0251762
Neurofibromatosis type 2	NF2	1	1.25	0.0251762
Total		80	100	2.0141

## Sheet: C-Metabolic
Table S2C. Frequency of medically actionable metabolic findings.
METABOLIC
Phenotype	Gene	N	Relative frequency (%)	Absolute frequency (%)
Fabry disease	GLA	4	100	0.100705
Total	0	4	100	0.100705

## Sheet: D-Miscellaneous
Table S2D. Frequency of medically actionable miscellaneous findings.
MISCELLANEOUS
Phenotype	Gene	N	Relative frequency (%)	Absolute frequency (%)
Hereditary TTR amyloidosis	TTR	17	40.4762	0.427996
Malignant hyperthermia	RYR1	13	30.9524	0.327291
Maturity-onset of diabetes of the young	HNF1A	7	16.6667	0.176234
Hereditary hemochromatosis	HFE	2	4.7619	0.0503525
Hereditary hemorrhagic telangiectasia	ACVRL1	2	4.7619	0.0503525
Wilson disease	ATP7B	1	2.38095	0.0251762
Total		42	100	1.0574
