# Supplementary material for: Medically Actionable Secondary Findings from Whole-Exome Sequencing (WES) Data in a Sample of 3972 Individuals
Source: Int J Mol Sci. 2025 Apr 9;26(8):3509. doi: 10.3390/ijms26083509 (PMC12027037; doi:10.3390/ijms26083509)
Supplement: Supplementary file 1 [file ijms-26-03509-s001.zip › Table S3A-C. Overall frequencies, actionable findings and carrier frequencies per disease.xlsx]

## Sheet: A-Overall frequencies
Table S3A. Overall frequency of ACMG medically actionable findings and non-medically actionable findings (carriers).
Findings	N	Overall frequency (%)
ACMG medically actionable findings	246	6.19335
Carriers	439	11.0524
No actionable findings	3287	82.7543
Total	3972	100

## Sheet: B-Medically actionable findings
Table S3B. Frequency of ACMG medically actionable findings (per disease group).
Disease group	Dominant	X-linked	Recessive	Total N	Relative frequency (%)	Absolute frequency (%)
Cardiogenetic	119	NA	1	120	48.7805	3.02115
Oncogenetic	78	NA	2	80	32.5203	2.0141
Metabolic	NA	4	NA	4	1.62602	0.100705
Miscellaneous	39	NA	3	42	17.0732	1.0574
Total	236	4	6	246	100	6.19335

## Sheet: C-Carrier findings
Table S3C. Frequency of carrier findings (per disease group).
Disease group	Recessive	Total N	Relative frequency (%)	Absolute frequency (%)
Cardiogenetic	12	12	2.73349	0.302115
Oncogenetic	91	91	20.7289	2.29104
Metabolic	35	35	7.97267	0.881168
Miscellaneous	301	301	68.5649	7.57805
Total	439	439	100	11.0524
