# Supplementary material for: Medically Actionable Secondary Findings from Whole-Exome Sequencing (WES) Data in a Sample of 3972 Individuals
Source: Int J Mol Sci. 2025 Apr 9;26(8):3509. doi: 10.3390/ijms26083509 (PMC12027037; doi:10.3390/ijms26083509)
Supplement: Supplementary file 1 [file ijms-26-03509-s001.zip › Table S4A-D. Carrier frequencies for recessive disease findings per gene.xlsx]

## Sheet: A-Cardiogenetic carrier
Table S4A. Frequency of cardiogenetic carrier findings.
CARDIOGENETIC
Phenotype	Gene	N	Relative frequency (%)	Absolute frequency (%)
Rhythm disorders
	TRDN	12	100	0.302115
Total		12	100	0.302115

## Sheet: B-Oncogenetic carrier
Table S4B. Frequency of oncogenetic carrier findings.
ONCOGENETIC
Phenotype	Gene	N	Relative frequency (%)	Absolute frequency (%)
MUTYH-associated polyposis (MAP)	MUTYH	91	100	2.29104
Total		91	100	2.29104

## Sheet: C-Metabolic carrier
Table S4C. Frequency of metabolic carrier findings.
METABOLIC
Phenotype	Gene	N	Relative frequency (%)	Absolute frequency (%)
Pompe disease	GAA	20	57.1429	0.503525
Biotinidase deficiency	BTD	15	42.8571	0.377644
Total		35	100	0.881168

## Sheet: D-Miscellaneous carrier
Table S4D. Frequency of miscellaneous carrier findings.
MISCELLANEOUS
Phenotype	Gene	N	Relative frequency (%)	Absolute frequency (%)
Hereditary hemochromatosis	HFE	207	68.7708	5.21148
Wilson disease	ATP7B	73	24.2525	1.83787
RPE65-related retinopathy	RPE65	21	6.97674	0.528701
Total		301	100	7.57805
