# Supplementary material for: Medically Actionable Secondary Findings from Whole-Exome Sequencing (WES) Data in a Sample of 3972 Individuals
Source: Int J Mol Sci. 2025 Apr 9;26(8):3509. doi: 10.3390/ijms26083509 (PMC12027037; doi:10.3390/ijms26083509)
Supplement: Supplementary file 1 [file ijms-26-03509-s001.zip › Table S5. List of genes for which reporting incidental findings are recommended by the ACMG.xlsx]

## Sheet: Table S5
Table S5. List of genes for which reporting incidental findings are recommended by the ACMG
ACMG SF v.3.2 GUIDELINES							CLINICAL ACTIONABILITY			CLINICAL SURVEILLANCE
Phenotype	ACMG version	OMIM Disorder	Gene	Inheritance	Variants to reporta		Adult Actionability	Pediatric Actionability		ClinGen Clinical Actionability Report (Adult)	ClinGen Clinical Actionability Report (Pediatric)	Genereviews	Timing for predictive testing	Recomendations
Genes related to cancer phenotypes
Familial adenomatous polyposis (FAP)	1.0	175100	APC	AD	All P and LP		Strong	Definitive		https://actionability.clinicalgenome.org/ac/Adult/ui/stg2SummaryRpt?doc=AC048	NA	https://www.ncbi.nlm.nih.gov/books/NBK1345/	Childhood (≥10 yo, or at birth)	Clinical surveillance: Colorectal screening by colonoscopy every one to two years beginning at age ten to 15 years for classic FAP and in late adolescence for attenuated FAP; esophagogastroduodenoscopy with visualization of the ampulla of Vater by age 20 to 25 years or prior to colon surgery, with consideration of complete small bowel visualization in the setting of advanced Spigelman stage. Annu…	.
Familial medullary thyroid cancer	1.0	155240	RETb	AD	All P and LP		Strong	Strong		https://actionability.clinicalgenome.org/ac/Adult/ui/stg2SummaryRpt?doc=AC080	https://actionability.clinicalgenome.org/ac/Pediatric/ui/stg2SummaryRpt?doc=AC080	https://www.ncbi.nlm.nih.gov/books/NBK1257/	Childhood (as early as possible)	Clinical surveillance: Neck ultrasound examination and basal and/or stimulated calcitonin measurements for MTC; Albumin-corrected calcium or ionized calcium for hyperparathyroidism; Measurement of plasma or 24-hour urine metanephrines and normetanephrines as appropriate for pheochromocytoma. Prevention of primary manifestations: Prophylactic thyroidectomy for individuals with an identified germli…	.
Hereditary breast and/or ovarian cancer	1.0	604370	BRCA1	AD	All P and LP		Definitive	Early rule-out		https://actionability.clinicalgenome.org/ac/Adult/ui/stg2SummaryRpt?doc=AC133	NA	https://www.ncbi.nlm.nih.gov/books/NBK1247/	Adulthood	Clinical surveillance: Breast cancer screening in women relies on a combination of monthly breast self-examination, annual or semiannual clinical breast examination, annual mammography, and breast MRI. Annual transvaginal ultrasound and serum CA-125 concentration beginning at age 35 years may be considered for ovarian cancer screening. However, this screening has not been effective in detecting e…	.
	1.0	612555	BRCA2				Definitive	Early rule-out		https://actionability.clinicalgenome.org/ac/Adult/ui/stg2SummaryRpt?doc=AC133	NA	https://www.ncbi.nlm.nih.gov/books/NBK1247/	Adulthood	Clinical surveillance: Breast cancer screening in women relies on a combination of monthly breast self-examination, annual or semiannual clinical breast examination, annual mammography, and breast MRI. Annual transvaginal ultrasound and serum CA-125 concentration beginning at age 35 years may be considered for ovarian cancer screening. However, this screening has not been effective in detecting e…	.
	3.0	114480	PALB2				Strong	Early rule-out		https://actionability.clinicalgenome.org/ac/Adult/ui/stg2SummaryRpt?doc=AC108	NA	NA	Adulthood	Clinical surveillance: Breast surveillance should begin at age 25-30 with annual clinical examinations, mammograms and breast MRI. Risk reduction surgeries: not recommended.	.
Hereditary paraganglioma-pheochromocytoma syndrome	1.0	168000	SDHD	AD	All P and LP		Strong	NA		https://actionability.clinicalgenome.org/ac/Adult/ui/stg2SummaryRpt?doc=AC150	NA	https://www.ncbi.nlm.nih.gov/books/NBK1548/	Childhood (≥6-8 yo)	Clinical surveillance: annual biochemical screening including plasma-free fractionated metanephrines or 24-hour urine fractionated metanephrines (optional dopamine or 3-methoxytyramine), clinical surveillance for signs and symptoms of PGL/PCC, and cross-sectional imaging with biennial full-body MRI examination from skull base to pelvis. However, decision making for frequency and intensity of scre…	.
	1.0	601650	SDHAF2				Strong	NA		https://actionability.clinicalgenome.org/ac/Adult/ui/stg2SummaryRpt?doc=AC150	NA	https://www.ncbi.nlm.nih.gov/books/NBK1548/	Childhood (≥6-8 yo)	Clinical surveillance: annual biochemical screening including plasma-free fractionated metanephrines or 24-hour urine fractionated metanephrines (optional dopamine or 3-methoxytyramine), clinical surveillance for signs and symptoms of PGL/PCC, and cross-sectional imaging with biennial full-body MRI examination from skull base to pelvis. However, decision making for frequency and intensity of scre…	.
	1.0	605373	SDHC				Strong	NA		https://actionability.clinicalgenome.org/ac/Adult/ui/stg2SummaryRpt?doc=AC150	NA	https://www.ncbi.nlm.nih.gov/books/NBK1548/	Childhood (≥6-8 yo)	Clinical surveillance: annual biochemical screening including plasma-free fractionated metanephrines or 24-hour urine fractionated metanephrines (optional dopamine or 3-methoxytyramine), clinical surveillance for signs and symptoms of PGL/PCC, and cross-sectional imaging with biennial full-body MRI examination from skull base to pelvis. However, decision making for frequency and intensity of scre…	.
	1.0	115310	SDHB				Strong	NA		https://actionability.clinicalgenome.org/ac/Adult/ui/stg2SummaryRpt?doc=AC150	NA	https://www.ncbi.nlm.nih.gov/books/NBK1548/	Childhood (≥6-8 yo)	Clinical surveillance: annual biochemical screening including plasma-free fractionated metanephrines or 24-hour urine fractionated metanephrines (optional dopamine or 3-methoxytyramine), clinical surveillance for signs and symptoms of PGL/PCC, and cross-sectional imaging with biennial full-body MRI examination from skull base to pelvis. However, decision making for frequency and intensity of scre…	.
	3.0	171300	MAX				Strong	NA		https://actionability.clinicalgenome.org/ac/Adult/ui/stg2SummaryRpt?doc=AC150	NA	https://www.ncbi.nlm.nih.gov/books/NBK1548/	Childhood (≥6-8 yo)	Clinical surveillance: annual biochemical screening including plasma-free fractionated metanephrines or 24-hour urine fractionated metanephrines (optional dopamine or 3-methoxytyramine), clinical surveillance for signs and symptoms of PGL/PCC, and cross-sectional imaging with biennial full-body MRI examination from skull base to pelvis. However, decision making for frequency and intensity of scre…	.
	3.0	171300	TMEM127				Strong	NA		https://actionability.clinicalgenome.org/ac/Adult/ui/stg2SummaryRpt?doc=AC150	NA	https://www.ncbi.nlm.nih.gov/books/NBK1548/	Childhood (≥6-8 yo)	Clinical surveillance: annual biochemical screening including plasma-free fractionated metanephrines or 24-hour urine fractionated metanephrines (optional dopamine or 3-methoxytyramine), clinical surveillance for signs and symptoms of PGL/PCC, and cross-sectional imaging with biennial full-body MRI examination from skull base to pelvis. However, decision making for frequency and intensity of scre…	.
Juvenile polyposis syndrome (JPS)	2.0	174900	BMPR1A	AD	All P and LP		Moderate	Strong		https://actionability.clinicalgenome.org/ac/Adult/ui/stg2SummaryRpt?doc=AC066	https://actionability.clinicalgenome.org/ac/Pediatric/ui/stg2SummaryRpt?doc=AC066	https://www.ncbi.nlm.nih.gov/books/NBK1469/	Childhood (≥10 yo)	Clinical surveillance: Assess for rectal bleeding, anemia, abdominal pain, constipation, diarrhea, or change in stool size, shape, and/or color at each visit; complete blood count as needed based on symptoms; colonoscopy and upper endoscopy every three years beginning at age 15 years or earlier if symptomatic or if polyps were present on the prior colonoscopy. For individuals following surgical r…	.
Juvenile polyposis syndrome / hereditary hemorrhagic telangiectasia syndrome	2.0	175050	SMAD4	AD			Moderate	Strong		https://actionability.clinicalgenome.org/ac/Adult/ui/stg2SummaryRpt?doc=AC066	https://actionability.clinicalgenome.org/ac/Pediatric/ui/stg2SummaryRpt?doc=AC066	https://www.ncbi.nlm.nih.gov/books/NBK1351/	Childhood (≥10 yo)	HTT Clinical Surveillance: Annual evaluation by a health care provider familiar with HHT for signs and symptoms of complications; annual hematocrit, hemoglobin, and ferritin; evaluation for pulmonary AVMs every five years with transthoracic contrast echocardiography (TCE) in adults, TCE or chest radiograph with pulse oximetry in children; brain MRI with and without contrast using sequences that d…	.
Li–Fraumeni syndrome	1.0	151623	TP53	AD	All P and LP		Strong	Strong		https://actionability.clinicalgenome.org/ac/Adult/ui/stg2SummaryRpt?doc=AC068	https://actionability.clinicalgenome.org/ac/Pediatric/ui/stg2SummaryRpt?doc=AC068	https://www.ncbi.nlm.nih.gov/books/NBK1311/	Childhood (as early as possible)	Clinical surveillance: From birth to age 18 years, comprehensive physical examination with specific attention to signs of virilisation or early puberty and measurement of blood pressure, and ultrasound of abdomen and pelvis every 6 months, annual whole-body MRI including brain MRI from the time of diagnosis (if high cancer risk TP53 variant). When abdominal ultrasound does not allow a proper imag…	.
Lynch syndrome (HNPCC)	1.0	609310	MLH1	AD	All P and LP		Definitive	Early rule-out		https://actionability.clinicalgenome.org/ac/Adult/ui/stg2SummaryRpt?doc=AC069	NA	https://www.ncbi.nlm.nih.gov/books/NBK1211/	Adulthood (or sooner if history of early cancers in the family)	Clinical surveillance: Colonoscopy with removal of precancerous polyps every one to two years beginning between ages 20 and 25 years or two to five years before the earliest CRC diagnosis in the family, whichever is earlier. Annual education for females regarding the symptoms of endometrial and ovarian cancers. Consider transvaginal ultrasound examination and endometrial biopsy every one to two y…	.
		120435	MSH2				Definitive	Early rule-out		https://actionability.clinicalgenome.org/ac/Adult/ui/stg2SummaryRpt?doc=AC069	NA	https://www.ncbi.nlm.nih.gov/books/NBK1211/	Adulthood (or sooner if history of early cancers in the family)	Clinical surveillance: Colonoscopy with removal of precancerous polyps every one to two years beginning between ages 20 and 25 years or two to five years before the earliest CRC diagnosis in the family, whichever is earlier. Annual education for females regarding the symptoms of endometrial and ovarian cancers. Consider transvaginal ultrasound examination and endometrial biopsy every one to two y…	.
		614350	MSH6				Definitive	Early rule-out		https://actionability.clinicalgenome.org/ac/Adult/ui/stg2SummaryRpt?doc=AC069	NA	https://www.ncbi.nlm.nih.gov/books/NBK1211/	Adulthood (or sooner if history of early cancers in the family)	Clinical surveillance: Colonoscopy with removal of precancerous polyps every one to two years beginning between ages 20 and 25 years or two to five years before the earliest CRC diagnosis in the family, whichever is earlier. Annual education for females regarding the symptoms of endometrial and ovarian cancers. Consider transvaginal ultrasound examination and endometrial biopsy every one to two y…	.
		614337	PMS2				Strong	Early rule-out		https://actionability.clinicalgenome.org/ac/Adult/ui/stg2SummaryRpt?doc=AC069	NA	https://www.ncbi.nlm.nih.gov/books/NBK1211/	Adulthood (or sooner if history of early cancers in the family)	Clinical surveillance: Colonoscopy with removal of precancerous polyps every one to two years beginning between ages 20 and 25 years or two to five years before the earliest CRC diagnosis in the family, whichever is earlier. Annual education for females regarding the symptoms of endometrial and ovarian cancers. Consider transvaginal ultrasound examination and endometrial biopsy every one to two y…	.
Multiple endocrine neoplasia type 1	1.0	131100	MEN1	AD	All P and LP		Strong	Strong		https://actionability.clinicalgenome.org/ac/Adult/ui/stg2SummaryRpt?doc=AC077	https://actionability.clinicalgenome.org/ac/Pediatric/ui/stg2SummaryRpt?doc=AC077	https://www.ncbi.nlm.nih.gov/books/NBK1538/	Childhood (≥5 yo)	Clinical surveillance: For parathyroid tumors, annual fasting serum calcium, and consider fasting serum intact PTH from age five years; For anterior pituitary adenomas, annual serum prolactin, IGF-1, fasting glucose, and insulin from age five years; head MRI every three to five years from age five years; For well-differentiated endocrine tumors of the GEP tract, annual chromogranin-A, pancreatic …	.
MUTYH-associated polyposis (MAP)	1.0	608456	MUTYH	AR	P and LP (2 variants)		Strong	Early rule-out		https://actionability.clinicalgenome.org/ac/Adult/ui/stg2SummaryRpt?doc=AC070	NA	https://www.ncbi.nlm.nih.gov/books/NBK107219/	Adulthood	Clinical surveillance: Colonoscopy with polypectomy every one to two years beginning at age 25-30 years; upper endoscopy and side viewing duodenoscopy every three months to four years beginning at age 30-35 years with subsequent follow up based on initial findings. Consider annual physical examination, thyroid ultrasound, and skin examination by a dermatologist.	.
Neurofibromatosis type 2	1.0	101000	NF2	AD	All P and LP		Strong	Strong		https://actionability.clinicalgenome.org/ac/Adult/ui/stg2SummaryRpt?doc=AC021	https://actionability.clinicalgenome.org/ac/Pediatric/ui/stg2SummaryRpt?doc=AC021	https://www.ncbi.nlm.nih.gov/books/NBK1201/	Childhood	Clinical surveillance: Annual neurologic examination by a provider with experience in NF2; annual brain MRI beginning at approximately age ten to 12 years and continuing until at least the fourth decade of life; annual hearing evaluation, including BAER testing; annual complete ophthalmology examination. Agents/circumstances to avoid: Radiation therapy of NF2-associated tumors, especially in chil…	.
Peutz-Jeghers syndrome (PJS)	1.0	175200	STK11	AD	All P and LP		Strong	Moderate		https://actionability.clinicalgenome.org/ac/Adult/ui/stg2SummaryRpt?doc=AC115	https://actionability.clinicalgenome.org/ac/Pediatric/ui/stg2SummaryRpt?doc=AC115	https://www.ncbi.nlm.nih.gov/books/NBK1266/	Childhood (≥8 yo)	Clinical surveillance: In children and adolescents: colonoscopy and upper endoscopy at age eight years; if negative, follow up at age 18 years. If polyps are detected repeat every one to three years based on size, number, and histopathology of polyps. Small-bowel surveillance by MRE or VCE every one to three years beginning at age eight years. Examination for precocious puberty in females annuall…	.
PTEN hamartoma tumor syndrome	1.0	158350	PTEN	AD	All P and LP		Strong	Moderate		https://actionability.clinicalgenome.org/ac/Adult/ui/stg2SummaryRpt?doc=AC025	https://actionability.clinicalgenome.org/ac/Pediatric/ui/stg2SummaryRpt?doc=AC025	https://www.ncbi.nlm.nih.gov/books/NBK1488/	Childhood	Clinical surveillance: For thyroid cancer, annual thyroid ultrassound beginning at 18 years of age. For breast cancer, annual breast screening (at minimum mammogram; MRI may also be incorporated) beginning at age 30 years. For renal cancer, biennial (every 2 years) renal imaging (CT or MRI preferred) beginning at age 40 years. For colorrectal cancer, colonoscopy beginning at age 35 years with fre…	.
Retinoblastoma	1.0	180200	RB1	AD	All P and LP		Early rule-out	Strong		NA	https://actionability.clinicalgenome.org/ac/Pediatric/ui/stg2SummaryRpt?doc=AC001	https://www.ncbi.nlm.nih.gov/books/NBK1452/	After birth	Clinical surveillance: Children known to have an RB1 germline pathogenic variant (H1) have eye examination under anesthesia every three to four weeks until age six months, then less frequently until age three years, in order to identify retinoblastoma tumors as early and small as possible. Clinical examinations with cooperative children are performed every three to six months until age seven year…	.
Tuberous sclerosis complex	1.0	191100	TSC1	AD	All P and LP		Moderate	Strong		https://actionability.clinicalgenome.org/ac/Adult/ui/stg2SummaryRpt?doc=AC026	https://actionability.clinicalgenome.org/ac/Pediatric/ui/stg2SummaryRpt?doc=AC026	https://www.ncbi.nlm.nih.gov/books/NBK1220/	Childhood	Clinical surveillance: Brain MRI every one to three years in asymptomatic individuals with TSC younger than age 25 years to monitor for new occurrence of SEGAs; those with asymptomatic SEGA in childhood should continue to be imaged periodically in adulthood; for those with large or growing SEGA or SEGA causing ventricular enlargement, more frequent brain MRIs as deemed clinically appropriate; scr…	.
	1.0	613254	TSC2				Moderate	Strong		https://actionability.clinicalgenome.org/ac/Adult/ui/stg2SummaryRpt?doc=AC026	https://actionability.clinicalgenome.org/ac/Pediatric/ui/stg2SummaryRpt?doc=AC026	https://www.ncbi.nlm.nih.gov/books/NBK1220/	Childhood	Clinical surveillance: Brain MRI every one to three years in asymptomatic individuals with TSC younger than age 25 years to monitor for new occurrence of SEGAs; those with asymptomatic SEGA in childhood should continue to be imaged periodically in adulthood; for those with large or growing SEGA or SEGA causing ventricular enlargement, more frequent brain MRIs as deemed clinically appropriate; scr…	.
von Hippel-Lindau syndrome	1.0	193300	VHL	AD	All P and LP		Strong	Moderate		https://actionability.clinicalgenome.org/ac/Adult/ui/stg2SummaryRpt?doc=AC027	https://actionability.clinicalgenome.org/ac/Pediatric/ui/stg2SummaryRpt?doc=AC027	https://www.ncbi.nlm.nih.gov/books/NBK1463/	Childhood (as early as possible)	Clinical surveillance. Starting at age one year: Annual evaluation for neurologic symptoms, vision problems, and hearing disturbance; annual blood pressure monitoring; annual ophthalmology evaluation. Starting at age five years: Annual plasma or 24-hour urine for fractionated metanephrines; audiology assessment every two to three years; thin-slice MRI with contrast of the internal auditory canal …	.
WT1-related Wilms tumor	1.0	194070	WT1	AD	All P and LP		NA	Moderate		NA	https://actionability.clinicalgenome.org/ac/Pediatric/ui/stg2SummaryRpt?doc=AC003	https://www.ncbi.nlm.nih.gov/books/NBK1294/	After birth (until 8 yo)	Clinical surveillance: Abdominal ultrasound examination every three months until age eight years.	.
Genes related to cardiovascular phenotypes															.
Aortopathies	1.0	154700	FBN1	AD	All P and LP		Strong	Strong		https://actionability.clinicalgenome.org/ac/Adult/ui/stg2SummaryRpt?doc=AC134	https://actionability.clinicalgenome.org/ac/Pediatric/ui/stg2SummaryRpt?doc=AC134	https://www.ncbi.nlm.nih.gov/books/NBK1120/	Childhood	Clinical surveillance: Screening via echocardiogram is recommended if the aortic root and ascending aorta are adequately visualized; otherwise, a CT or MRI may be indicated. Additional head and neck imaging may be indicated if indicated by the molecular diagnosis or if there is also a family history of aneurysms/dissections in the intracranial and cervical arteries. Pharmacotherapy: Beta-adrenerg…	.
	1.0	609192	TGFBR1				Strong	Strong		https://actionability.clinicalgenome.org/ac/Adult/ui/stg2SummaryRpt?doc=AC134	https://actionability.clinicalgenome.org/ac/Pediatric/ui/stg2SummaryRpt?doc=AC134	https://www.ncbi.nlm.nih.gov/books/NBK1120/	Childhood	Clinical surveillance: Screening via echocardiogram is recommended if the aortic root and ascending aorta are adequately visualized; otherwise, a CT or MRI may be indicated. Additional head and neck imaging may be indicated if indicated by the molecular diagnosis or if there is also a family history of aneurysms/dissections in the intracranial and cervical arteries. Pharmacotherapy: Beta-adrenerg…	.
	1.0	610168	TGFBR2				Strong	Strong		https://actionability.clinicalgenome.org/ac/Adult/ui/stg2SummaryRpt?doc=AC134	https://actionability.clinicalgenome.org/ac/Pediatric/ui/stg2SummaryRpt?doc=AC134	https://www.ncbi.nlm.nih.gov/books/NBK1120/	Childhood	Clinical surveillance: Screening via echocardiogram is recommended if the aortic root and ascending aorta are adequately visualized; otherwise, a CT or MRI may be indicated. Additional head and neck imaging may be indicated if indicated by the molecular diagnosis or if there is also a family history of aneurysms/dissections in the intracranial and cervical arteries. Pharmacotherapy: Beta-adrenerg…	.
	1.0	613795	SMAD3				Strong	Strong		https://actionability.clinicalgenome.org/ac/Adult/ui/stg2SummaryRpt?doc=AC134	https://actionability.clinicalgenome.org/ac/Pediatric/ui/stg2SummaryRpt?doc=AC134	https://www.ncbi.nlm.nih.gov/books/NBK1120/	Childhood	Clinical surveillance: Screening via echocardiogram is recommended if the aortic root and ascending aorta are adequately visualized; otherwise, a CT or MRI may be indicated. Additional head and neck imaging may be indicated if indicated by the molecular diagnosis or if there is also a family history of aneurysms/dissections in the intracranial and cervical arteries. Pharmacotherapy: Beta-adrenerg…	.
	1.0	611788	ACTA2				Strong	Strong		https://actionability.clinicalgenome.org/ac/Adult/ui/stg2SummaryRpt?doc=AC134	https://actionability.clinicalgenome.org/ac/Pediatric/ui/stg2SummaryRpt?doc=AC134	https://www.ncbi.nlm.nih.gov/books/NBK1120/	Childhood	Clinical surveillance: Screening via echocardiogram is recommended if the aortic root and ascending aorta are adequately visualized; otherwise, a CT or MRI may be indicated. Additional head and neck imaging may be indicated if indicated by the molecular diagnosis or if there is also a family history of aneurysms/dissections in the intracranial and cervical arteries. Pharmacotherapy: Beta-adrenerg…	.
	1.0	132900	MYH11				Strong	Strong		https://actionability.clinicalgenome.org/ac/Adult/ui/stg2SummaryRpt?doc=AC134	https://actionability.clinicalgenome.org/ac/Pediatric/ui/stg2SummaryRpt?doc=AC134	https://www.ncbi.nlm.nih.gov/books/NBK1120/	Childhood	Clinical surveillance: Screening via echocardiogram is recommended if the aortic root and ascending aorta are adequately visualized; otherwise, a CT or MRI may be indicated. Additional head and neck imaging may be indicated if indicated by the molecular diagnosis or if there is also a family history of aneurysms/dissections in the intracranial and cervical arteries. Pharmacotherapy: Beta-adrenerg…	.
Arrhythmogenic right ventricular cardiomyopathy (a subcategory of ACM)	1.0	609040	PKP2	AD	All P and LP		Moderate	Strong		https://actionability.clinicalgenome.org/ac/Adult/ui/stg2SummaryRpt?doc=AC039	https://actionability.clinicalgenome.org/ac/Pediatric/ui/stg2SummaryRpt?doc=AC039	https://www.ncbi.nlm.nih.gov/books/NBK1131/	Childhood	Clinical surveillance: Serial screening for the emergence of cardiomyopathy is recommended for clinically unaffected individuals who carry a variant associated with ARVC, including: (1) Medical history, with special attention to heart failure symptoms, arrhythmias, presyncope or syncope, and thromboembolism; (2) Physical examination with special attention to cardiac and neuromuscular systems and …	.
	1.0	607450	DSPb				Moderate	Strong		https://actionability.clinicalgenome.org/ac/Adult/ui/stg2SummaryRpt?doc=AC039	https://actionability.clinicalgenome.org/ac/Pediatric/ui/stg2SummaryRpt?doc=AC039	https://www.ncbi.nlm.nih.gov/books/NBK1131/	Childhood	Clinical surveillance: Serial screening for the emergence of cardiomyopathy is recommended for clinically unaffected individuals who carry a variant associated with ARVC, including: (1) Medical history, with special attention to heart failure symptoms, arrhythmias, presyncope or syncope, and thromboembolism; (2) Physical examination with special attention to cardiac and neuromuscular systems and …	.
	1.0	610476	DSC2				Moderate	Strong		https://actionability.clinicalgenome.org/ac/Adult/ui/stg2SummaryRpt?doc=AC039	https://actionability.clinicalgenome.org/ac/Pediatric/ui/stg2SummaryRpt?doc=AC039	https://www.ncbi.nlm.nih.gov/books/NBK1131/	Childhood	Clinical surveillance: Serial screening for the emergence of cardiomyopathy is recommended for clinically unaffected individuals who carry a variant associated with ARVC, including: (1) Medical history, with special attention to heart failure symptoms, arrhythmias, presyncope or syncope, and thromboembolism; (2) Physical examination with special attention to cardiac and neuromuscular systems and …	.
	1.0	604400	TMEM43				Moderate	Strong		https://actionability.clinicalgenome.org/ac/Adult/ui/stg2SummaryRpt?doc=AC039	https://actionability.clinicalgenome.org/ac/Pediatric/ui/stg2SummaryRpt?doc=AC039	https://www.ncbi.nlm.nih.gov/books/NBK1131/	Childhood	Clinical surveillance: Serial screening for the emergence of cardiomyopathy is recommended for clinically unaffected individuals who carry a variant associated with ARVC, including: (1) Medical history, with special attention to heart failure symptoms, arrhythmias, presyncope or syncope, and thromboembolism; (2) Physical examination with special attention to cardiac and neuromuscular systems and …	.
	1.0	610193	DSG2				Moderate	Strong		https://actionability.clinicalgenome.org/ac/Adult/ui/stg2SummaryRpt?doc=AC039	https://actionability.clinicalgenome.org/ac/Pediatric/ui/stg2SummaryRpt?doc=AC039	https://www.ncbi.nlm.nih.gov/books/NBK1131/	Childhood	Clinical surveillance: Serial screening for the emergence of cardiomyopathy is recommended for clinically unaffected individuals who carry a variant associated with ARVC, including: (1) Medical history, with special attention to heart failure symptoms, arrhythmias, presyncope or syncope, and thromboembolism; (2) Physical examination with special attention to cardiac and neuromuscular systems and …	.
Catecholaminergic polymorphic ventricular tachycardia	1.0	604772	RYR2	AD	All P and LP		Strong	Strong		https://actionability.clinicalgenome.org/ac/Adult/ui/stg2SummaryRpt?doc=AC042	https://actionability.clinicalgenome.org/ac/Pediatric/ui/stg2SummaryRpt?doc=AC042	https://www.ncbi.nlm.nih.gov/books/NBK1289/	Childhood	Clinical surveillance: Follow-up should include stress tests and/or continuous ECG monitoring (Holter) during leisure-time low-intensity sports activities to ensure control of exercise-induced ventricular arrhythmias. Patient Management: Antiarrhythmic therapy with beta-blockers and consideration for more intensive therapies as indicated. Circumstances to Avoid: intense exercise; emotional situat…	.
	3.0	611938	CASQ2	AR	P and LP (2 variants)		Strong	Strong		https://actionability.clinicalgenome.org/ac/Adult/ui/stg2SummaryRpt?doc=AC042	https://actionability.clinicalgenome.org/ac/Pediatric/ui/stg2SummaryRpt?doc=AC042	https://www.ncbi.nlm.nih.gov/books/NBK1289/	Childhood	Clinical surveillance: Follow-up should include stress tests and/or continuous ECG monitoring (Holter) during leisure-time low-intensity sports activities to ensure control of exercise-induced ventricular arrhythmias. Patient Management: Antiarrhythmic therapy with beta-blockers and consideration for more intensive therapies as indicated. Circumstances to Avoid: intense exercise; emotional situat…	.
	3.0	615441	TRDNd	AR			Strong	Strong		https://actionability.clinicalgenome.org/ac/Adult/ui/stg2SummaryRpt?doc=AC042	https://actionability.clinicalgenome.org/ac/Pediatric/ui/stg2SummaryRpt?doc=AC042	https://www.ncbi.nlm.nih.gov/books/NBK1289/	Childhood	Clinical surveillance: Follow-up should include stress tests and/or continuous ECG monitoring (Holter) during leisure-time low-intensity sports activities to ensure control of exercise-induced ventricular arrhythmias. Patient Management: Antiarrhythmic therapy with beta-blockers and consideration for more intensive therapies as indicated. Circumstances to Avoid: intense exercise; emotional situat…	.
Dilated cardiomyopathy	1.0	601494	TNNT2e	AD	All P and LP		Pending	Pending		https://actionability.clinicalgenome.org/ac/Adult/ui/stg2SummaryRpt?doc=AC138	NA	https://www.ncbi.nlm.nih.gov/books/NBK1309/	NA	Clinical surveillance: Clinical screening for DCM is recommended in asymptomatic individuals known to carry a disease-causing mutation. This screening should occur at any time that signs or symptoms appear or every 1 to 3 years. Screening should include: family history (with special attention to heart failure symptoms, arrhythmias, presyncope, and syncope), physical exam (with special attention t…	.
	1.0	115200	LMNAf				Pending	Pending		https://actionability.clinicalgenome.org/ac/Adult/ui/stg2SummaryRpt?doc=AC138	NA	https://www.ncbi.nlm.nih.gov/books/NBK1309/	NA	Clinical surveillance: Clinical screening for DCM is recommended in asymptomatic individuals known to carry a disease-causing mutation. This screening should occur at any time that signs or symptoms appear or every 1 to 3 years. Screening should include: family history (with special attention to heart failure symptoms, arrhythmias, presyncope, and syncope), physical exam (with special attention t…	.
	3.0	617047	FLNCf				Moderate	NA		https://actionability.clinicalgenome.org/ac/Adult/ui/stg2SummaryRpt?doc=AC138	NA	https://www.ncbi.nlm.nih.gov/books/NBK1309/	NA	Clinical surveillance: Clinical screening for DCM is recommended in asymptomatic individuals known to carry a disease-causing mutation. This screening should occur at any time that signs or symptoms appear or every 1 to 3 years. Screening should include: family history (with special attention to heart failure symptoms, arrhythmias, presyncope, and syncope), physical exam (with special attention t…	.
	3.0	604145	TTNg				NA	NA		https://actionability.clinicalgenome.org/ac/Adult/ui/stg2SummaryRpt?doc=AC138	NA	https://www.ncbi.nlm.nih.gov/books/NBK1309/	NA	Clinical surveillance: Clinical screening for DCM is recommended in asymptomatic individuals known to carry a disease-causing mutation. This screening should occur at any time that signs or symptoms appear or every 1 to 3 years. Screening should include: family history (with special attention to heart failure symptoms, arrhythmias, presyncope, and syncope), physical exam (with special attention t…	.
	3.1	613881	BAG3h				NA	NA		https://actionability.clinicalgenome.org/ac/Adult/ui/stg2SummaryRpt?doc=AC138	NA	https://www.ncbi.nlm.nih.gov/books/NBK1309/	NA	Clinical surveillance: Clinical screening for DCM is recommended in asymptomatic individuals known to carry a disease-causing mutation. This screening should occur at any time that signs or symptoms appear or every 1 to 3 years. Screening should include: family history (with special attention to heart failure symptoms, arrhythmias, presyncope, and syncope), physical exam (with special attention t…	.
	3.1	604765	DESh				Moderate	NA		https://actionability.clinicalgenome.org/ac/Adult/ui/stg2SummaryRpt?doc=AC138	NA	https://www.ncbi.nlm.nih.gov/books/NBK1309/	NA	Clinical surveillance: Clinical screening for DCM is recommended in asymptomatic individuals known to carry a disease-causing mutation. This screening should occur at any time that signs or symptoms appear or every 1 to 3 years. Screening should include: family history (with special attention to heart failure symptoms, arrhythmias, presyncope, and syncope), physical exam (with special attention t…	.
	3.1	613172	RBM20				NA	NA		https://actionability.clinicalgenome.org/ac/Adult/ui/stg2SummaryRpt?doc=AC138	NA	https://www.ncbi.nlm.nih.gov/books/NBK1309/	NA	Clinical surveillance: Clinical screening for DCM is recommended in asymptomatic individuals known to carry a disease-causing mutation. This screening should occur at any time that signs or symptoms appear or every 1 to 3 years. Screening should include: family history (with special attention to heart failure symptoms, arrhythmias, presyncope, and syncope), physical exam (with special attention t…	.
	3.1	611879	TNNC1				NA	NA		https://actionability.clinicalgenome.org/ac/Adult/ui/stg2SummaryRpt?doc=AC138	NA	https://www.ncbi.nlm.nih.gov/books/NBK1309/	NA	Clinical surveillance: Clinical screening for DCM is recommended in asymptomatic individuals known to carry a disease-causing mutation. This screening should occur at any time that signs or symptoms appear or every 1 to 3 years. Screening should include: family history (with special attention to heart failure symptoms, arrhythmias, presyncope, and syncope), physical exam (with special attention t…	.
Ehlers-Danlos syndrome, vascular type	1.0	130050	COL3A1	AD	All P and LP		Moderate	Moderate		https://actionability.clinicalgenome.org/ac/Adult/ui/stg2SummaryRpt?doc=AC132	https://actionability.clinicalgenome.org/ac/Pediatric/ui/stg2SummaryRpt?doc=AC132	https://www.ncbi.nlm.nih.gov/books/NBK1494/	Childhood	Clinical surveillance: May include periodic arterial screening by ultrasound examination, magnetic resonance angiogram, or computed tomography angiogram with and without venous contrast. Blood pressure monitoring on a regular basis is recommended to allow for early treatment if hypertension develops. Agents/circumstances to avoid: Trauma (collision sports, heavy lifting, and weight training with …	.
Familial hypercholesterolemia	1.0	143890	LDLR	AD	All P and LP		Definitive	Strong		https://actionability.clinicalgenome.org/ac/Adult/ui/stg2SummaryRpt?doc=AC057	https://actionability.clinicalgenome.org/ac/Pediatric/ui/stg2SummaryRpt?doc=AC057	https://www.ncbi.nlm.nih.gov/books/NBK174884/	Childhood (≥2 yo)	Clinical surveillance: Monitor lipid levels from age two years; consider noninvasive imaging modalities in adults; identify modifiable risk factors (e.g., smoking, sedentary behavior, hypertension, diabetes, obesity). Individuals with severe FH (i.e., due to homozygous or compound heterozygous pathogenic variants in APOB, LDLR, or PCSK9) should be monitored with various imaging modalities (includ…	.
	1.0	144010	APOB	AD			Definitive	Strong		https://actionability.clinicalgenome.org/ac/Adult/ui/stg2SummaryRpt?doc=AC057	https://actionability.clinicalgenome.org/ac/Pediatric/ui/stg2SummaryRpt?doc=AC057	https://www.ncbi.nlm.nih.gov/books/NBK174884/	Childhood (≥2 yo)	Clinical surveillance: Monitor lipid levels from age two years; consider noninvasive imaging modalities in adults; identify modifiable risk factors (e.g., smoking, sedentary behavior, hypertension, diabetes, obesity). Individuals with severe FH (i.e., due to homozygous or compound heterozygous pathogenic variants in APOB, LDLR, or PCSK9) should be monitored with various imaging modalities (includ…	.
	1.0	603776	PCSK9	AD			Definitive	Strong		https://actionability.clinicalgenome.org/ac/Adult/ui/stg2SummaryRpt?doc=AC057	https://actionability.clinicalgenome.org/ac/Pediatric/ui/stg2SummaryRpt?doc=AC057	https://www.ncbi.nlm.nih.gov/books/NBK174884/	Childhood (≥2 yo)	Clinical surveillance: Monitor lipid levels from age two years; consider noninvasive imaging modalities in adults; identify modifiable risk factors (e.g., smoking, sedentary behavior, hypertension, diabetes, obesity). Individuals with severe FH (i.e., due to homozygous or compound heterozygous pathogenic variants in APOB, LDLR, or PCSK9) should be monitored with various imaging modalities (includ…	.
Hypertrophic cardiomyopathyi	1.0	192600	MYH7c	AD	All P and LP		Pending	Pending		https://actionability.clinicalgenome.org/ac/Adult/ui/stg2SummaryRpt?doc=AC056	NA	https://www.ncbi.nlm.nih.gov/books/NBK1768/	NA	Clinical surveillance: Comprehensive SCD risk stratification on a periodic basis, by physical examination, EKG, echocardiography, and eventual 24-to-48-hour ambulatory (Holter) electrocardiographic monitoring; possible recommendation of ICD therapy. Routine laboratory testing aids the detection of extra-cardiac conditions that cause or exacerbate ventricular dysfunction (for example, thyroid dise…	.
	1.0	115197	MYBPC3				Pending	Pending		https://actionability.clinicalgenome.org/ac/Adult/ui/stg2SummaryRpt?doc=AC056	NA	https://www.ncbi.nlm.nih.gov/books/NBK1768/	NA	Clinical surveillance: Comprehensive SCD risk stratification on a periodic basis, by physical examination, EKG, echocardiography, and eventual 24-to-48-hour ambulatory (Holter) electrocardiographic monitoring; possible recommendation of ICD therapy. Routine laboratory testing aids the detection of extra-cardiac conditions that cause or exacerbate ventricular dysfunction (for example, thyroid dise…	.
	1.0	613690	TNNI3				Pending	Pending		https://actionability.clinicalgenome.org/ac/Adult/ui/stg2SummaryRpt?doc=AC056	NA	https://www.ncbi.nlm.nih.gov/books/NBK1768/	NA	Clinical surveillance: Comprehensive SCD risk stratification on a periodic basis, by physical examination, EKG, echocardiography, and eventual 24-to-48-hour ambulatory (Holter) electrocardiographic monitoring; possible recommendation of ICD therapy. Routine laboratory testing aids the detection of extra-cardiac conditions that cause or exacerbate ventricular dysfunction (for example, thyroid dise…	.
	1.0	115196	TPM1				Pending	Pending		https://actionability.clinicalgenome.org/ac/Adult/ui/stg2SummaryRpt?doc=AC056	NA	https://www.ncbi.nlm.nih.gov/books/NBK1768/	NA	Clinical surveillance: Comprehensive SCD risk stratification on a periodic basis, by physical examination, EKG, echocardiography, and eventual 24-to-48-hour ambulatory (Holter) electrocardiographic monitoring; possible recommendation of ICD therapy. Routine laboratory testing aids the detection of extra-cardiac conditions that cause or exacerbate ventricular dysfunction (for example, thyroid dise…	.
	1.0	608751	MYL3				Pending	Pending		https://actionability.clinicalgenome.org/ac/Adult/ui/stg2SummaryRpt?doc=AC056	NA	https://www.ncbi.nlm.nih.gov/books/NBK1768/	NA	Clinical surveillance: Comprehensive SCD risk stratification on a periodic basis, by physical examination, EKG, echocardiography, and eventual 24-to-48-hour ambulatory (Holter) electrocardiographic monitoring; possible recommendation of ICD therapy. Routine laboratory testing aids the detection of extra-cardiac conditions that cause or exacerbate ventricular dysfunction (for example, thyroid dise…	.
	1.0	612098	ACTC1				Pending	Pending		https://actionability.clinicalgenome.org/ac/Adult/ui/stg2SummaryRpt?doc=AC056	NA	https://www.ncbi.nlm.nih.gov/books/NBK1768/	NA	Clinical surveillance: Comprehensive SCD risk stratification on a periodic basis, by physical examination, EKG, echocardiography, and eventual 24-to-48-hour ambulatory (Holter) electrocardiographic monitoring; possible recommendation of ICD therapy. Routine laboratory testing aids the detection of extra-cardiac conditions that cause or exacerbate ventricular dysfunction (for example, thyroid dise…	.
	1.0	600858	PRKAG2i				Pending	Pending		https://actionability.clinicalgenome.org/ac/Adult/ui/stg2SummaryRpt?doc=AC056	NA	https://www.ncbi.nlm.nih.gov/books/NBK1768/	NA	Clinical surveillance: Comprehensive SCD risk stratification on a periodic basis, by physical examination, EKG, echocardiography, and eventual 24-to-48-hour ambulatory (Holter) electrocardiographic monitoring; possible recommendation of ICD therapy. Routine laboratory testing aids the detection of extra-cardiac conditions that cause or exacerbate ventricular dysfunction (for example, thyroid dise…	.
	1.0	608758	MYL2				Pending	Pending		https://actionability.clinicalgenome.org/ac/Adult/ui/stg2SummaryRpt?doc=AC056	NA	https://www.ncbi.nlm.nih.gov/books/NBK1768/	NA	Clinical surveillance: Comprehensive SCD risk stratification on a periodic basis, by physical examination, EKG, echocardiography, and eventual 24-to-48-hour ambulatory (Holter) electrocardiographic monitoring; possible recommendation of ICD therapy. Routine laboratory testing aids the detection of extra-cardiac conditions that cause or exacerbate ventricular dysfunction (for example, thyroid dise…	.
Long QT syndrome types 1 and 2	1.0	192500	KCNQ1	AD	All P and LP		Strong	Strong		https://actionability.clinicalgenome.org/ac/Adult/ui/stg2SummaryRpt?doc=AC131	https://actionability.clinicalgenome.org/ac/Pediatric/ui/stg2SummaryRpt?doc=AC131	https://www.ncbi.nlm.nih.gov/books/NBK1129/	Childhood	Prevention of primary manifestations: Beta blockers are clinically indicated in all asymptomatic individuals meeting diagnostic criteria, including those who have a pathogenic variant on molecular testing and a normal QTc interval. In general, ICD implantation is not indicated for individuals with LQTS who are asymptomatic and who have not been tried on beta blocker therapy. Prophylactic ICD ther…	.
Long QT syndrome 3, Brugada syndrome	1.0	613688	KCNH2				Strong	Strong		https://actionability.clinicalgenome.org/ac/Adult/ui/stg2SummaryRpt?doc=AC131	https://actionability.clinicalgenome.org/ac/Pediatric/ui/stg2SummaryRpt?doc=AC131	https://www.ncbi.nlm.nih.gov/books/NBK1129/	Childhood	Prevention of primary manifestations: Beta blockers are clinically indicated in all asymptomatic individuals meeting diagnostic criteria, including those who have a pathogenic variant on molecular testing and a normal QTc interval. In general, ICD implantation is not indicated for individuals with LQTS who are asymptomatic and who have not been tried on beta blocker therapy. Prophylactic ICD ther…	.
	1.0	603830, 601144	SCN5Ac	AD	All P and LP		Strong	Strong		https://actionability.clinicalgenome.org/ac/Adult/ui/stg2SummaryRpt?doc=AC131	https://actionability.clinicalgenome.org/ac/Pediatric/ui/stg2SummaryRpt?doc=AC131	https://www.ncbi.nlm.nih.gov/books/NBK1129/	Childhood	Prevention of primary manifestations: Beta blockers are clinically indicated in all asymptomatic individuals meeting diagnostic criteria, including those who have a pathogenic variant on molecular testing and a normal QTc interval. In general, ICD implantation is not indicated for individuals with LQTS who are asymptomatic and who have not been tried on beta blocker therapy. Prophylactic ICD ther…	.
Long QT syndrome types 14-16	3.2	616247	CALM1j	AD	All P and LP		Strong	Moderate		https://actionability.clinicalgenome.org/ac/Adult/ui/stg2SummaryRpt?doc=AC042	https://actionability.clinicalgenome.org/ac/Pediatric/ui/stg2SummaryRpt?doc=AC042	https://www.ncbi.nlm.nih.gov/books/NBK1289/	Childhood	Clinical surveillance: Follow-up should include stress tests and/or continuous ECG monitoring (Holter) during leisure-time low-intensity sports activities to ensure control of exercise-induced ventricular arrhythmias. Patient Management: Antiarrhythmic therapy with beta-blockers and consideration for more intensive therapies as indicated. Circumstances to Avoid: intense exercise; emotional situat…	.
		616249	CALM2j	AD			Strong	Moderate		https://actionability.clinicalgenome.org/ac/Adult/ui/stg2SummaryRpt?doc=AC042	https://actionability.clinicalgenome.org/ac/Pediatric/ui/stg2SummaryRpt?doc=AC042	https://www.ncbi.nlm.nih.gov/books/NBK1289/	Childhood	Clinical surveillance: Follow-up should include stress tests and/or continuous ECG monitoring (Holter) during leisure-time low-intensity sports activities to ensure control of exercise-induced ventricular arrhythmias. Patient Management: Antiarrhythmic therapy with beta-blockers and consideration for more intensive therapies as indicated. Circumstances to Avoid: intense exercise; emotional situat…	.
		618782	CALM3j	AD			Strong	Moderate		https://actionability.clinicalgenome.org/ac/Adult/ui/stg2SummaryRpt?doc=AC042	https://actionability.clinicalgenome.org/ac/Pediatric/ui/stg2SummaryRpt?doc=AC042	https://www.ncbi.nlm.nih.gov/books/NBK1289/	Childhood	Clinical surveillance: Follow-up should include stress tests and/or continuous ECG monitoring (Holter) during leisure-time low-intensity sports activities to ensure control of exercise-induced ventricular arrhythmias. Patient Management: Antiarrhythmic therapy with beta-blockers and consideration for more intensive therapies as indicated. Circumstances to Avoid: intense exercise; emotional situat…	.
Genes related to inborn errors of metabolism phenotypes															.
Biotinidase deficiency	3.0	253260	BTD	AR	P and LP (2 variants)		Limited	Definitive		https://actionability.clinicalgenome.org/ac/Adult/ui/stg2SummaryRpt?doc=AC098	https://actionability.clinicalgenome.org/ac/Pediatric/ui/stg2SummaryRpt?doc=AC098	https://www.ncbi.nlm.nih.gov/books/NBK1322/	Childhood (as early as possible)	Clinical surveillance: follow-up biotinidase enzyme activity; lifelong biotin supplementation; Measurement of growth parameters, assessment for new manifestations (seizures, changes in tone, movement disorders), monitoring of developmental progress and educational needs, and assessment for cutaneous manifestations (eczematous rash, alopecia, thrush, and/or candidiasis) at each visit. Ophthalmolog…	.
Fabry disease	1.0	301500	GLAk	XL	All hemi, het, homozygous P and LP		Moderate	Moderate		https://actionability.clinicalgenome.org/ac/Adult/ui/stg2SummaryRpt?doc=AC047	https://actionability.clinicalgenome.org/ac/Pediatric/ui/stg2SummaryRpt?doc=AC047	https://www.ncbi.nlm.nih.gov/books/NBK1292/	Childhood (as early as possible)	Clinical surveillance: Annual assessment for angiokeratomas, acroparesthesia, sweating abnormalities, and gastrointestinal, pulmonary, and vascular manifestations; annual cardiology assessment with EKG and echocardiogram as recommended by cardiologist from age 18 years in males, biannual cardiology assessments in females from age 18 years; annual neurologic assessment with brain MRI\MRA every two…	.
Ornithine transcarbamylase deficiency	2.0	311250	OTC	XL	All hemi, het, homozygous P and LP		Strong	Definitive		https://actionability.clinicalgenome.org/ac/Adult/ui/stg2SummaryRpt?doc=AC112	https://actionability.clinicalgenome.org/ac/Pediatric/ui/stg2SummaryRpt?doc=AC112	https://www.ncbi.nlm.nih.gov/books/NBK154378/	Childhood (as early as possible)	Clinical surveillance: At the start of therapy, routine measurement of plasma ammonia and plasma amino acids every two weeks with gradual extension of the intervals between testing. Laboratory analysis for vitamin and mineral deficiencies annually or as indicated by the metabolic dietician. Assess liver function (depending on symptoms) every three to six months or more often when previously abnor…	.
Pompe disease	3.0	232300	GAA	AR	P and LP (2 variants)		Pending	Pending		https://actionability.clinicalgenome.org/ac/Adult/ui/stg2SummaryRpt?doc=AC090	NA	https://www.ncbi.nlm.nih.gov/books/NBK1261/	Childhood (as early as possible)	Clinical surveillance: Routine monitoring of respiratory status, cardiovascular status, musculoskeletal function (including bone densitometry), nutrition and feeding, renal function, and hearing. Prevention of primary manifestations: Begin enzyme replacement therapy (ERT) with alglucosidase alfa as soon as the diagnosis is established. Agents/circumstances to avoid: Digoxin, ionotropes, diuretics…	.
Genes related to miscellaneous phenotypes															.
Hereditary hemochromatosis	3.0	235200	HFEl	AR	HFE p.C282Yl homozygotes only		Definitive	Early rule-out		https://actionability.clinicalgenome.org/ac/Adult/ui/stg2SummaryRpt?doc=AC114	NA	https://www.ncbi.nlm.nih.gov/books/NBK1440/	Adulthood	Clinical surveillance: Begin annual measurement of serum ferritin concentration when serum ferritin concentration exceeds 300 ng/mL (men) and 200 ng/mL (women). Agents/circumstances to avoid: Medicinal iron, mineral supplements, excess vitamin C, and uncooked seafood; alcohol consumption in those with hepatic involvement; and daily ingestion of more than 500 mg of supplemental ascorbic acid / vit…	.
Hereditary hemorrhagic telangiectasia	3.0	600376	ACVRL1	AD	All P and LP		Moderate	Strong		https://actionability.clinicalgenome.org/ac/Adult/ui/stg2SummaryRpt?doc=AC107	https://actionability.clinicalgenome.org/ac/Pediatric/ui/stg2SummaryRpt?doc=AC107	https://www.ncbi.nlm.nih.gov/books/NBK1351/	Childhood (as early as possible)	Clinical surveillance: Annual evaluation by a health care provider familiar with HHT for signs and symptoms of complications; annual hematocrit, hemoglobin, and ferritin; evaluation for pulmonary AVMs every five years with transthoracic contrast echocardiography (TCE) in adults, TCE or chest radiograph with pulse oximetry in children; brain MRI with and without contrast using sequences that detec…	.
	3.0	187300	ENG				Moderate	Strong		https://actionability.clinicalgenome.org/ac/Adult/ui/stg2SummaryRpt?doc=AC107	https://actionability.clinicalgenome.org/ac/Pediatric/ui/stg2SummaryRpt?doc=AC107	https://www.ncbi.nlm.nih.gov/books/NBK1351/	Childhood (as early as possible)	Clinical surveillance: Annual evaluation by a health care provider familiar with HHT for signs and symptoms of complications; annual hematocrit, hemoglobin, and ferritin; evaluation for pulmonary AVMs every five years with transthoracic contrast echocardiography (TCE) in adults, TCE or chest radiograph with pulse oximetry in children; brain MRI with and without contrast using sequences that detec…	.
Malignant hyperthermia	1.0	145600	RYR1m	AD	All P and LP		Strong	Strong		https://actionability.clinicalgenome.org/ac/Adult/ui/stg2SummaryRpt?doc=AC076	https://actionability.clinicalgenome.org/ac/Pediatric/ui/stg2SummaryRpt?doc=AC076	https://www.ncbi.nlm.nih.gov/books/NBK1146/	Childhood (as early as possible, prior to any surgery)	Prevention of primary manifestations: Individuals with MHS should not be exposed to potent volatile agents and succinylcholine. Individuals undergoing general anesthetics that exceed 30 minutes in duration should have their temperature monitored using an electronic temperature probe. Individuals with MHS should carry proper identification as to their susceptibility. Agents/circumstances to avoid:…	.
	1.0	601887	CACNA1S				Strong	Strong		https://actionability.clinicalgenome.org/ac/Adult/ui/stg2SummaryRpt?doc=AC076	https://actionability.clinicalgenome.org/ac/Pediatric/ui/stg2SummaryRpt?doc=AC076	https://www.ncbi.nlm.nih.gov/books/NBK1146/	Childhood (as early as possible, prior to any surgery)	Prevention of primary manifestations: Individuals with MHS should not be exposed to potent volatile agents and succinylcholine. Individuals undergoing general anesthetics that exceed 30 minutes in duration should have their temperature monitored using an electronic temperature probe. Individuals with MHS should carry proper identification as to their susceptibility. Agents/circumstances to avoid:…	.
Maturity-onset of diabetes of the young	3.0	600496	HNF1A	AD	All P and LP		Strong	Strong		https://actionability.clinicalgenome.org/ac/Adult/ui/stg2SummaryRpt?doc=AC075	https://actionability.clinicalgenome.org/ac/Pediatric/ui/stg2SummaryRpt?doc=AC075	https://www.ncbi.nlm.nih.gov/books/NBK500456/	Late adolescence / early adulthood	Clinical surveillance: Routine surveillance to identify hyperglycemia enables prompt and appropriate treatment based on the type of MODY. Low-dose sulfonylureas or meglitinides; GLP-1 agonists also used.	.
RPE65-related retinopathy	3.0	204100, 613794	RPE65	AR	P and LP (2 variants)		Strong	Moderate		https://actionability.clinicalgenome.org/ac/Adult/ui/stg2SummaryRpt?doc=AC012	https://actionability.clinicalgenome.org/ac/Pediatric/ui/stg2SummaryRpt?doc=AC012	https://www.ncbi.nlm.nih.gov/books/NBK549574/	Childhood (as early as possible)	Clinical surveillance: Follow up at regular intervals of ophthalmologic manifestations, developmental/educational needs, psychiatric/behavioral issues, and family support/resource needs, consideration for gene replacement therapy.	.
Wilson disease	2.0	277900	ATP7B	AR	P and LP (2 variants)		Strong	Definitive		https://actionability.clinicalgenome.org/ac/Adult/ui/stg2SummaryRpt?doc=AC028	https://actionability.clinicalgenome.org/ac/Pediatric/ui/stg2SummaryRpt?doc=AC028	https://www.ncbi.nlm.nih.gov/books/NBK1512/	Childhood (as early as possible)	Prevention of primary manifestations: copper chelating agent (D-penicillamine or trientine), restriction of foods very high in copper. Clinical surveillance: routine assessments of treatment efficacy by biochemical testing, eventual ultrasound imaging of the liver, and clinical evaluation. At least twice annually: serum copper and ceruloplasmin, liver biochemistries, international normalized rati…	.
Hereditary TTR amyloidosis	3.1	105210	TTR	AD	All P and LP		Strong	Early rule-out		https://actionability.clinicalgenome.org/ac/Adult/ui/stg2SummaryRpt?doc=AC145	NA	https://www.ncbi.nlm.nih.gov/books/NBK1194/	Adulthood	Clinical surveillance: Complete neurologic assessment including serial nerve conduction studies to monitor polyneuropathy; serial electrocardiogram, echocardiography, and serum B-type natriuretic peptide levels to monitor cardiomyopathy and conduction block; follow modified body mass index to monitor nutritional status. Routine blood & urine exams for evaluation of renal function. Ophthalmologic …	.
a Variants within genes associated with autosomal dominant phenotypes should be classified as pathogenic or likely pathogenic to be reportable. Genes associated with phenotypes inherited in an autosomal recessive fashion would need 2 likely pathogenic and/or pathogenic variants to meet the threshold for reporting even when phase is undetermined because follow-up family variant testing can often r…							https://www.clinicalgenome.org/curation-activities/clinical-actionability/browse-curations/
b Also associated with multiple endocrine neoplasia type 2.
c Also associated with dilated cardiomyopathy (DCM) as a primary disease.
d Also associated with long QT syndrome.
e Also associated with hypertrophic cardiomyopathy (HCM).
f P/LP LMNA variants that have any case level phenotype evidence of association with cardiac disease (eg, DCM, arrhythmogenic right ventricular cardiomyopathy, arrhythmogenic cardiomyopathy, and/or arrhythmia) should be reported, whereas previously reported P/LP missense variants never associated with cardiac disease should not be reported. Also, for novel pLOF variants that reach LP without case…
g Only frameshift and nonsense variants, and variants known to impact the splicing of TTN exons with high PSI, be evaluated for pathogenicity and returned as secondary findings if classified as P/LP. Check PSI in: https://www.cardiodb.org/titin/titin_transcripts.php.
h Individuals with primary HCM may present in late stage disease with a DCM phenotype.
i Pathogenic variants in this gene are associated with a metabolic storage disease that mimics HCM, but also can involve skeletal muscle.
j Also associated with catecholaminergic polymorphic ventricular tachycardia.
k Gene also applies to the cardiovascular category.
l Transcript for the HFE gene is NM_000410.3.
m RYR1 also causes a neuromuscular phenotype. Only P/LP variants associated with malignant hyperthermia should be reported as a secondary finding.
