# Supplementary material for: Medically Actionable Secondary Findings from Whole-Exome Sequencing (WES) Data in a Sample of 3972 Individuals
Source: Int J Mol Sci. 2025 Apr 9;26(8):3509. doi: 10.3390/ijms26083509 (PMC12027037; doi:10.3390/ijms26083509)
Supplement: Supplementary file 1 [file ijms-26-03509-s001.zip › Table S6A-C. Manual curation and variant classification.xlsx]

## Sheet: A-Gene specifications
Table S6A. Gene specifications.
Phenotype	ACMG version	OMIM Disorder	Gene	Inheritance	Variants to reporta		POPULATION EVIDENCE					DISEASE MECHANISM		TRANSCRIPT EVALUATION					VARIANT EFFECT PREDICTION						CLINICAL EVIDENCE						VARIANT INTERPRETATION SPECIFICATIONS
							Disease prevalence	PM2_Supporting	BS1	BA1	BS1	Predominant type of pathogenic variant		Manually selected transcript% (Ensembl - GRCh37)	ClinVar selected transcript / MANE select transcript; MANE plus clinical (RefSeq NCBI - GRCh37)	HGMD selected transcript (RefSeq NCBI - GRCh37)	EMQN recommended transcript@ (RefSeq NCBI - GRCh37)		Truncating variants	Missense variants	Indel inframe variants	Hotspots	Functional studies		Case-control studies	Multifatorial analysis	Case counting_ Supporting	Case counting_ Moderate	Case counting_ Strong		ClinGen	CanVIG
Genes related to cancer phenotypes
Familial adenomatous polyposis (FAP)	1.0	175100	APC	AD	All P and LP		1:4,000 - 1:44,000	< 0.00004	0.0004	0.001		Truncating		ENST00000257430.4	NM_000038.6	NM_000038.6			­	­	­	­	­								NA	NA
Familial medullary thyroid cancer	1.0	155240	RETb	AD	All P and LP		1:35,000	< 0.000003	0.00003	0.0001		Truncating & Non-truncating		ENST00000355710.3*	NM_020975.6	NM_020975.6			­	­	­	Exons 5, 8, 10, 11, and 13-16	­								NA	NA
Hereditary breast and/or ovarian cancer	1.0	604370	BRCA1	AD	All P and LP		1:400 - 1:800	≤ 0.00002	0.0001	0.001		Truncating++ & Non-truncating		ENST00000357654.3	NM_007294.4	NM_007294.4			Follow the adapted flowchart	­	­	Check specific hotspots	Check specific studies		OR ≥10	Check CanVIG	≥5 probands	≥10 probands			NA	S7.R1
	1.0	612555	BRCA2					≤ 0.00002	0.0001	0.001		Truncating++ & Non-truncating		ENST00000544455.1*	NM_000059.4	NM_000059.4			Follow the adapted flowchart	­	­	Check specific hotspots	Check specific studies		OR ≥10	Check CanVIG	≥5 probands	≥10 probands			NA	S7.R1
	3.0	114480	PALB2					≤ 1/300,000	0.0001	0.001		Truncating only		ENST00000261584.4*	NM_024675.4	NM_024675.4			Follow the adapted flowchart	Not applicable	Not applicable	Not applicable	Not applicable		OR ≥3						S7.R7	S7.R2
Hereditary paraganglioma-pheochromocytoma syndrome	1.0	168000	SDHD	AD	All P and LP		1:500,000 for PCC and 1:1,000,000 for PGL	≤ 0.00002	7.3e-07	0.0001		Truncating & Non-truncating		ENST00000375549.3*	NM_003002.4	NM_003002.4			­	­	­	aa 70-114	Not applicable				≥2-3 probands	≥4-5 probands			NA	S7.R3
	1.0	601650	SDHAF2					≤ 0.00002	1.7e-06	0.0001		Truncating & Non-truncating		ENST00000301761.2*	NM_017841.4	NM_017841.4			­	­	­	­	­								NA	NA
	1.0	605373	SDHC					≤ 0.00002	1.7e-06	0.0001		Truncating & Non-truncating		ENST00000367975.2*	NM_003001.5	NM_003001.5			­	­	­	­	­								NA	NA
	1.0	115310	SDHB					≤ 0.00002	1.7e-06	0.0001		Truncating & Non-truncating		ENST00000375499.3*	NM_003000.3	NM_003000.3			­	­	­	aa 177-260	Not applicable				≥2-3 probands	≥4-5 probands			NA	S7.R3
	3.0	171300	MAX					≤ 0.00002	1.7e-06	0.0001		Truncating		ENST00000358664.4*	NM_002382.5	NM_002382.5			­	­	­	­	­								NA	NA
	3.0	171300	TMEM127					≤ 0.00002	1.7e-06	0.0001		Truncating & Non-truncating		ENST00000258439.3*	NM_017849.4	NM_017849.4			­	­	­	­	­								NA	NA
Juvenile polyposis syndrome (JPS)	2.0	174900	BMPR1A	AD	All P and LP		NA. Incidence 1:16,000 - 1:100,000.					Truncating & Non-truncating		ENST00000372037.3*	NM_004329.3	NM_004329.3			­	­	­	­	­								NA	NA
Juvenile polyposis syndrome / hereditary hemorrhagic telangiectasia syndrome	2.0	175050	SMAD4	AD								Truncating & Non-truncating		ENST00000342988.3*	NM_005359.6	NM_005359.6			­	­	­	­	­								NA	NA
Li–Fraumeni syndrome	1.0	151623	TP53	AD	All P and LP		1:5,000 - 1:20,000	0	0.0003	0.001		Truncating & Non-truncating		ENST00000269305.4*	NM_000546.6	NM_000546.6			­	­	Not applicable	Check specific hotspots	Check specific studies				1 point	2-3 points	4+ points		S7.R8	S7.R4
Lynch syndrome (HNPCC)	1.0	609310	MLH1	AD	All P and LP		1:440	≤ 0.00001	0.0001	0.001		Truncating & Non-truncating		ENST00000231790.2*	NM_000249.4	NM_000249.4			Follow the adapted flowchart	­	­	­	­		OR ≥10						NA	S7.R5
		120435	MSH2					≤ 0.00001	0.0001	0.001		Truncating & Non-truncating		ENST00000233146.2*	NM_000251.3	NM_000251.3			Follow the adapted flowchart	­	­	­	­		OR ≥10						NA	S7.R5
		614350	MSH6					≤ 0.00001	0.0001	0.001		Truncating & Non-truncating		ENST00000234420.5*	NM_000179.3	NM_000179.3			Follow the adapted flowchart	­	­	­	­		OR ≥10						NA	S7.R5
		614337	PMS2					≤ 0.00001	0.0001	0.001		Truncating & Non-truncating		ENST00000265849.7*	NM_000535.7	NM_000535.7			Follow the adapted flowchart	­	­	­	­		OR ≥10						NA	S7.R5
Multiple endocrine neoplasia type 1	1.0	131100	MEN1	AD	All P and LP		1:10,000 - 1:100,000					Truncating & Non-truncating		ENST00000312049.6	NM_001370259.2 - shorter	NM_130799.3 - longer			­	­	­	­	­								NA	NA
MUTYH-associated polyposis (MAP)	1.0	608456	MUTYH	AR	P and LP (2 variants)		1:20,000 - 1:40,000					Truncating & Non-truncating		ENST00000456914.7	NM_001048174.2	NM_001128425.2			­	­	­	­	­								NA	NA
Neurofibromatosis type 2	1.0	101000	NF2	AD	All P and LP		1:60,000					Truncating & Non-truncating		ENST00000338641.4*	NM_000268.4	NM_000268.4			­	­	­	No pathogenic mutations have not been found in exons 16 or 17	­								NA	NA
Peutz-Jeghers syndrome (PJS)	1.0	175200	STK11	AD	All P and LP		1:50,000					Truncating & Non-truncating		ENST00000326873.7*	NM_000455.5	NM_000455.5			­	­	­	­	­								NA	NA
PTEN hamartoma tumor syndrome	1.0	158350	PTEN	AD	All P and LP		1:9000	< 0.00001	0.00004	0.001		Truncating & Non-truncating		ENST00000371953.3*	NM_000314.8	NM_000314.8			Follow the adapted flowchart	­	­	Check specific hotspots	Check specific studies				>1 proband	>2 probands	>4 probands		S7.R9	S7.R6
Retinoblastoma	1.0	180200	RB1	AD	All P and LP		1:15,000 - 1:20,000 live births					Truncating & Non-truncating		ENST00000267163.4*	NM_000321.3	NM_000321.3			­	­	­	­	­								NA	NA
Tuberous sclerosis complex	1.0	191100	TSC1	AD	All P and LP		1:11,000 - 1:14,000					Truncating & Non-truncating		ENST00000298552.3*	NM_000368.5	NM_000368.5			­	­	­	­	­								NA	NA
	1.0	613254	TSC2									Truncating & Non-truncating		ENST00000219476.3*	NM_000548.5	NM_000548.5			­	­	­	Carboxy domain (exons 32-41)	­								NA	NA
von Hippel-Lindau syndrome	1.0	193300	VHL	AD	All P and LP		1:31,000 - 1:93,000					Truncating & Non-truncating		ENST00000256474.2*	NM_000551.4	NM_000551.4			­	­	­	The arginine codon 167 is considered a mutational "hot spot."	­								NA	NA
WT1-related Wilms tumor	1.0	194070	WT1	AD	All P and LP		1:10,000					Truncating & Non-truncating		ENST00000332351.3	NM_024426.6	NM_024426.6			­	­	­	Missense variants affecting nucleotides coding for DNA-binding helices of Zinc fingers 2 and 3 (residues: 439-454) from exon 8 and 467-474 from exon 9 (reference sequence NP_077742.3)	­								NA	NA
Genes related to cardiovascular phenotypes
Aortopathies	1.0	154700	FBN1	AD	All P and LP		1:5,000 - 1:4,000,000	< 0.000005	0.00005	0.001		Truncating; Non-truncating+		ENST00000316623.5*	NM_000138.5	NM_000138.5			Follow the adapted flowchart	­	­	Check specific hotspots	Check specific studies				1-1.5 points	2-3.5 points	≥4 points		S7.R10	NA
	1.0	609192	TGFBR1					< 0.000005	0.00005	0.001		Truncating; Non-truncating+		ENST00000374994.4*	NM_004612.4	NM_004612.4			­	­	­	­	­								NA	NA
	1.0	610168	TGFBR2					< 0.000005	0.00005	0.001		Truncating; Non-truncating+		ENST00000295754.5	NM_003242.6	NM_003242.6			­	­	­	­	­								NA	NA
	1.0	613795	SMAD3					< 0.000005	0.00005	0.001		Truncating; Non-truncating		ENST00000327367.4*	NM_005902.4	NM_005902.4			­	­	­	­	­								NA	NA
	1.0	611788	ACTA2					< 0.000005	0.00005	0.001		Truncating; Non-truncating		ENST00000224784.6	NM_001613.4	NM_001613.4			­	­	­	­	­								NA	NA
	1.0	132900	MYH11					< 0.000005	0.00005	0.001		Truncating; Non-truncating		ENST00000396324.3*; ENST00000452625.2	NM_002474.3; NM_001040113.2	NM_002474.3			­	­	­	­	­								NA	NA
Arrhythmogenic right ventricular cardiomyopathy (a subcategory of ACM)	1.0	609040	PKP2	AD	All P and LP		1:1,000 - 1:5,000	< 0.0000092	0.000092	0.001		Truncating		ENST00000340811.4	NM_001005242.3	NM_004572.4	ENST00000070846.6 - NM_004572.4 (longer - use for variant nomenclature); ENST00000340811.4 - NM_001005242.3 (shorter - use for variant analysis)		­	­	­	­	­								NA	NA
	1.0	607450	DSPb					< 0.0000092	0.000092	0.001		Truncating; Non-truncating		ENST00000379802.3*	NM_004415.4	NM_004415.4	NM_004415.4		­	­	­	­	­								NA	NA
	1.0	610476	DSC2					< 0.0000092	0.000092	0.001		Truncating; Non-truncating		ENST00000280904.6*	NM_024422.6	NM_024422.6	ENST00000280904.6 - NM_024422.6[isoform-a] (MANE select and HGMD) - may use for variant nomenclature); ENST00000251081.6 - NM_004949.5 [isoform-b] (higher expression in heart tissue and shorter - use for variant analysis)		­	­	­	­	­								NA	NA
	1.0	604400	TMEM43					< 0.0000092	0.000092	0.001		Non-truncating		ENST00000306077.4*	NM_024334.3	NM_024334.3	NM_024334.3		­	­	­	­	­								NA	NA
	1.0	610193	DSG2					< 0.0000092	0.000092	0.001		Truncating; Non-truncating		ENST00000261590.8*	NM_001943.5	NM_001943.5	NM_001943.5		­	­	­	­	­								NA	NA
Catecholaminergic polymorphic ventricular tachycardia	1.0	604772	RYR2	AD	All P and LP		1:10,000	< 0.0000010	0.000010	0.001		Non-truncating		ENST00000366574.2*	NM_001035.3	NM_001035.3	NM_001035.3		­	­	­	­	­								NA	NA
	3.0	611938	CASQ2	AR	P and LP (2 variants)			< 0.0000010	0.000010	0.001		Truncating; Non-truncating		ENST00000201448.5*	NM_001232.4	NM_001232.4	NM_001232.4		­	­	­	­	­								NA	NA
	3.0	615441	TRDNd	AR				< 0.0000010	0.000010	0.001		Truncating; Non-truncating		ENST00000334268.4	NM_006073.4	NM_006073.4 (longer, but don't include exon 6a, can be used for nomenclature); NM_001256020.2 (one of the cardiac isoforms)	ENST00000546248.5 - NM_001256021.2 (cardiac isoform); ENST00000542443.5 - NM_001256022.2 (exon 6a) - shorter transcrips expressed in heart tissue, use both for variant analysis		­	­	­	­	­								NA	NA
Dilated cardiomyopathy	1.0	601494	TNNT2e	AD	All P and LP		1:250 - 1:500	< 0.0000084	0.000084	0.001		Non-truncating		ENST00000367318.5	NM_001276345.2 (17 exons)	NM_001001430.3 (16 exons, no match to ENST); NM_000364.4 (no match to ENST)	NM_001276345.2		­	­	­	­	­								NA	NA
	1.0	115200	LMNAf					< 0.0000084	0.000084	0.001		Truncating & Non-truncating (do not report missense variants without any case level!)		ENST00000368300.4	NM_170707.4	NM_170707.4	NM_170707.4		­	­	­	­	­								NA	NA
	3.0	617047	FLNCf					< 0.0000084	0.000084	0.001		Truncating		ENST00000325888.8	NM_001458.5	NM_001458.5	NM_001458.5		­	­	­	­	­								NA	NA
	3.0	604145	TTNg					< 0.0000084	0.000084	0.001		Truncating (nonsense and frameshift, and splicing variants affecting exons with high PSI)		ENST00000591111.1	NM_001267550.2 (meta - transcript); NM_133379.5	NM_001267550.2 - meta-transcript; NM_001256850.1 - cardiac tissue expression	ENST00000591111.1 - NM_001256850.1 - shorter - includes the two principal adult cardiac isoforms (N2BA and N2B) - use for variant calling, analysis and nomenclature in the context of DCM		­	Not applicable	Not applicable	Not applicable	Not applicable								NA	NA
	3.1	613881	BAG3h					< 0.0000084	0.000084	0.001		Truncating		ENST00000369085.3*	NM_004281.4	NM_004281.4	NM_004281.4		­	­	­	­	­								NA	NA
	3.1	604765	DESh					< 0.0000084	0.000084	0.001		Non-truncating (for DCM!)		ENST00000373960.3*	NM_001927.4	NM_001927.4	NM_001927.4		Not applicable	­	­	­	­								NA	NA
	3.1	613172	RBM20					< 0.0000084	0.000084	0.001		Non-truncating		ENST00000369519.4	NM_001134363.3	NM_001134363.3	NM_001134363.3		­	­	­	­	­								NA	NA
	3.1	611879	TNNC1					< 0.0000084	0.000084	0.001		Non-truncating		ENST00000232975.3	NM_003280.3	NM_003280.3	NM_003280.3		­	­	­	­	­								NA	NA
Ehlers-Danlos syndrome, vascular type	1.0	130050	COL3A1	AD	All P and LP		1:50,000 - 1:200,000	< 0.0000084	0.000084	0.001		Truncating; Non-truncating		ENST00000304636.3*	NM_000090.4	NM_000090.4			­	­	­	­	­								NA	NA
Familial hypercholesterolemia	1.0	143890	LDLR	AD	All P and LP		1:200 - 1:500	≤ 0.0002	0.002	0.005		Truncating; Non-truncating		ENST00000558518.1*	NM_000527.5	NM_000527.5			Follow the adapted flowchart	­	­	Check specific hotspots	Check specific studies				≥2 probands	≥6 probands	≥10 probands		S7.R11	NA
	1.0	144010	APOB	AD				≤ 0.0002	0.002	0.005		Truncating; Non-truncating		ENST00000233242.1*	NM_000384.3	NM_000384.3			­	­	­	­	­								NA	NA
	1.0	603776	PCSK9	AD				≤ 0.0002	0.002	0.005		Truncating; Non-truncating		ENST00000302118.5*	NM_174936.4	NM_174936.4			­	­	­	­	­								NA	NA
Hypertrophic cardiomyopathyi	1.0	192600	MYH7c	AD	All P and LP		1:250 - 1:500	< 0.00004	0.0002	0.001		Truncating (not predominant, decrease of one level for PVS1); Non-truncating++		ENST00000355349.3*	NM_000257.4	NM_000257.4	NM_000257.4		Moderate	­	­	aa 181-937	Check specific studies				≥2 probands	≥6 probands	≥15 probands		S7.R12	NA
	1.0	115197	MYBPC3					< 0.00004	0.0002	0.001		Truncating; Non-truncating		ENST00000545968.1*	NM_000256.3	NM_000256.3	NM_000256.3		­	­	­	­	­								NA	NA
	1.0	613690	TNNI3					< 0.00004	0.0002	0.001		Non-truncating		ENST00000344887.5*	NM_000363.5	NM_000363.5	NM_000363.5		­	­	­	­	­								NA	NA
	1.0	115196	TPM1					< 0.00004	0.0002	0.001		Non-truncating		ENST00000403994.3	NM_001018005.2	NM_001018005.2	NM_001018005.2		­	­	­	­	­								NA	NA
	1.0	608751	MYL3					< 0.00004	0.0002	0.001		Non-truncating		ENST00000292327.4	NM_000258.3	NM_000258.3	NM_000258.3		­	­	­	­	­								NA	NA
	1.0	612098	ACTC1					< 0.00004	0.0002	0.001		Non-truncating		ENST00000290378.4*	NM_005159.5	NM_005159.5	NM_005159.5		­	­	­	­	­								NA	NA
	1.0	600858	PRKAG2i					< 0.00004	0.0002	0.001		Non-truncating		ENST00000287878.4*	NM_016203.4	NM_016203.4			­	­	­	­	­								NA	NA
	1.0	608758	MYL2					< 0.00004	0.0002	0.001		Non-truncating		ENST00000228841.8*	NM_000432.4	NM_000432.4	NM_000432.4		­	­	­	­	­								NA	NA
Long QT syndrome types 1 and 2	1.0	192500	KCNQ1	AD	All P and LP		1:2,500	< 0.0000082	0.000082	0.001		Truncating; Non-truncating		ENST00000155840.5*	NM_000218.3	NM_000218.3	NM_000218.3		­	­	­	­	­								NA	NA
	1.0	613688	KCNH2					< 0.0000082	0.000082	0.001		Truncating; Non-truncating		ENST00000262186.5*	NM_000238.4	NM_000238.4	NM_000238.4		­	­	­	­	­								NA	NA
Long QT syndrome 3, Brugada syndrome	1.0	603830, 601144	SCN5Ac	AD	All P and LP		1:1,000	< 0.0000010	0.000010	0.001		Truncating (Brugada); Non-truncating (LQTS, Brugada)		ENST00000423572.7; ENST00000413689.1	NM_000335.5; NM_001099404.2 (38)	NM_198056.3	ENST00000423572.7 - NM_000335.5: adult isoform; ENST00000413689.6 - NM_001099404.2 (38): fetal isoform with alternative exon 6; use both transcripts for variant analysis		­	­	­	­	­								NA	NA
Long QT syndrome types 14-16	3.2	616247	CALM1j	AD	All P and LP			< 0.0000010	0.000010	0.001		Non-truncating		ENST00000356978.4*	NM_006888.6	NM_006888.6	NM_006888.6		­	­	­	­	­								NA	NA
		616249	CALM2j	AD				< 0.0000010	0.000010	0.001		Non-truncating		ENST00000272298.7*	NM_001743.6	NM_001743.6	NM_001743.6		­	­	­	­	­								NA	NA
		618782	CALM3j	AD				< 0.0000010	0.000010	0.001		Non-truncating		ENST00000291295.9*	NM_005184.4	NM_005184.4	NM_005184.4		­	­	­	­	­								NA	NA
Genes related to inborn errors of metabolism phenotypes
Biotinidase deficiency	3.0	253260	BTD	AR	P and LP (2 variants)		1:47,000 - 1:60,000					Truncating; Non-truncating		ENST00000303498.5*	NM_001370658.1	NM_001370658.1			­	­	­	­	­								NA	NA
Fabry disease	1.0	301500	GLAk	XL	All hemi, het, homozygous P and LP		1:22,570 - 1:117,000 -> 1:1,250 - 1:3,100					Truncating; Non-truncating+		ENST00000218516.3*	NM_000169.3	NM_000169.3			­	­	­	­	­								NA	NA
Ornithine transcarbamylase deficiency	2.0	311250	OTC	XL	All hemi, het, homozygous P and LP		1:14,000 - 1:113,000					Truncating; Non-truncating+		ENST00000039007.4*	NM_000531.6	NM_000531.6			­	­	­	­	­								NA	NA
Pompe disease	3.0	232300	GAA	AR	P and LP (2 variants)		1:10,000 - 1:60,000					Truncating; Non-truncating+		ENST00000302262.3*	NM_000152.5	NM_000152.5			Follow the adapted flowchart	­	­	Check specific hotspots	Check specific studies								S7.R13	NA
Genes related to miscellaneous phenotypes
Hereditary hemochromatosis	3.0	235200	HFEl	AR	HFE p.C282Yl homozygotes only		1:200 - 1:500					p.C282Y		ENST00000357618.5*	NM_000410.4	NM_000410.4			Not applicable	Not applicable	Not applicable	Not applicable	Not applicable								NA	NA
Hereditary hemorrhagic telangiectasia	3.0	600376	ACVRL1	AD	All P and LP		1:5,000 - 1:10,000					Truncating; Non-truncating		ENST00000388922.4*	NM_000020.3	NM_000020.3			­	­	­	­	­								NA	NA
	3.0	187300	ENG									Truncating; Non-truncating		ENST00000373203.4*	NM_001114753.3 (38)	NM_000118.3 (15 exons, use for nomenclature); NM_001114753.3 (38, 16 exons, use for variant analysis)			­	­	­	­	­								NA	NA
Malignant hyperthermia	1.0	145600	RYR1m	AD	All P and LP		1:60,000 - 1:100,000					Non-truncating (report only variants associated with malignant hyperthermia!)		ENST00000359596.3*	NM_000540.3	NM_000540.3			Not applicable	Not applicable	Not applicable	Not applicable	Not applicable								S7.R14	NA
	1.0	601887	CACNA1S									Non-truncating (report only variants associated with malignant hyperthermia!)		ENST00000362061.3*	NM_000069.3	NM_000069.3			Not applicable	Not applicable	Not applicable	Not applicable	Not applicable								NA	NA
Maturity-onset of diabetes of the young	3.0	600496	HNF1A	AD	All P and LP		1:10,000	≤ 0.000003	0.000033	0.0001		Truncating; Non-truncating		ENST00000257555.6*	NM_000545.8	NM_000545.8			Follow the adapted flowchart	­	­	Check specific hotspots	Check specific studies					4-6 probands	≥7 probands		S7.R15	NA
RPE65-related retinopathy	3.0	204100, 613794	RPE65	AR	P and LP (2 variants)		NA					Truncating; Non-truncating		ENST00000262340.6	NM_000329.3	NM_000329.3			­	­	­	­	­								NA	NA
Wilson disease	2.0	277900	ATP7B	AR	P and LP (2 variants)		1:30,000					Truncating; Non-truncating		ENST00000242839.4*	NM_000053.4	NM_000053.4			­	­	­	All exons except exon 1 were afected. Notably, exons 8, 13, 12 and 16 were the hot-spot exons identifed in the large WD population.	­								NA	NA
Hereditary TTR amyloidosis	3.1	105210	TTR	AD	All P and LP		1:100,000					Non-truncating		ENST00000237014.3*	NM_000371.4	NM_000371.4			­	­	­	­	­								NA	NA
a Variants within genes associated with autosomal dominant phenotypes should be classified as pathogenic or likely pathogenic to be reportable. Genes associated with phenotypes inherited in an autosomal recessive fashion would need 2 likely pathogenic and/or pathogenic variants to meet the threshold for reporting even when phase is undetermined because follow-up family variant testing can often r…								Thresholds according to ClinGen VEP's gene specifications (in bold); or according to Maximum Credible Population AF through the methodology presented by Whiffin et al., using disease prevalence, allelic and genetic heterogeneinity and penetrance (in grey).				According to ClinVar (or EMQN for cardio genes). Predominant type of pathogenic variant: 'Truncating' includes out-of-frame insertions/deletions; variants leading to aberrant splicing (canonical splice sites or other 'deep' intronic variant); nonsense variants; copy number variants (CNVs) involving deletion of multiple exons within a gene or a whole gene. 'Non-truncating' includes missense varian…		% According to the manual methodology suggested in Di Stefani, et al. Curating clinically relevant transcripts for the interpretation of sequence variants. BioRXiv (2018); Black: the most clinical significant transcript according to the methodology; *: transcript corresponds to the Ensembl canonical transcript.; @ Hayesmoore JB, et al. EMQN: Recommendations for genetic testing in inherited cardio…
b Also associated with multiple endocrine neoplasia type 2.
c Also associated with dilated cardiomyopathy (DCM) as a primary disease.
d Also associated with long QT syndrome.
e Also associated with hypertrophic cardiomyopathy (HCM).
f P/LP LMNA variants that have any case level phenotype evidence of association with cardiac disease (eg, DCM, arrhythmogenic right ventricular cardiomyopathy, arrhythmogenic cardiomyopathy, and/or arrhythmia) should be reported, whereas previously reported P/LP missense variants never associated with cardiac disease should not be reported. Also, for novel pLOF variants that reach LP without case…
g Only frameshift and nonsense variants, and variants known to impact the splicing of TTN exons with high PSI, be evaluated for pathogenicity and returned as secondary findings if classified as P/LP. Check PSI in: https://www.cardiodb.org/titin/titin_transcripts.php.
h Individuals with primary HCM may present in late stage disease with a DCM phenotype.
i Pathogenic variants in this gene are associated with a metabolic storage disease that mimics HCM, but also can involve skeletal muscle.
j Also associated with catecholaminergic polymorphic ventricular tachycardia.
k Gene also applies to the cardiovascular category.
l Transcript for the HFE gene is NM_000410.3.
m RYR1 also causes a neuromuscular phenotype. Only P/LP variants associated with malignant hyperthermia should be reported as a secondary finding.

## Sheet: B-Standard manual curat-eviden
Table S6B. Standard manual curation - evidence analysis
Evidence type	Tools for assessment	Check…			Criteria code (ACMG v3.0)
Population evidence (POP)
Population frequency	GnomAD	Assess gnomAD population frequency and compare to disease allele frequency threshold (gene specific)	Allele frequency compared to calculated disease allele frequency threshold is (…) with allele frequency of P/LP variants in this gene.	Consistent	PM2_Supporting
	Table S (columns )			Not consistent (<3X but ≥ 1X of DAF)	BS1
		Pathogenic variants approach - requires presence of L/LP variants in pop databases		Not consistent (<10X but ≥ 3X of DAF)	BS1
		Prevalence approach - requires estimates of prevalence, heterogeneity, penetrance		Not consistent (≥ 10X of DAF)	BA1
		Binning approach - required only estimate of prevalence
Molecular impact evidence (IMP)
A) Disease mechanism	Table S (columns )	Assess predominant type of pathogenic variant for the phenotype (gene specific)	Predicted variant effect consistent with the disease mechanism?	Yes	Continue evaluation.
		Special attention to: TTN (report only nonsense and frameshift, and splicing variants affecting exons with high PSI - https://www.cardiodb.org/titin/titin_transcripts.php); LMNA (do not report missense variants without any case level); RYR1 and CACNA1S (report only variants associated with malignant hyperthermia - https://www.emhg.org/diagnostic-mutations). Beware of genes where LOF is not a know…		No	Stop here. Exclude variant.
B) Exon/transcript relevance	Table S (column )	Select the most clinical relevant transcript for analysis
		MANE select transcript and MANE plus clinical / HGMD in most cases; exceptions: -> check the respective transcript in the tab "gene specifications", "column ". Note! Variant calling, analysis and HGVS nomenclature may require different transcripts! Therefore, you may have to perform the variant analysis in one transcript and proceed with the transcript equivalence for variant nomenclature at the …
	GTEx	Assess presence of the variant in clinically relevant transcripts (gene specific)	Residue is (...) transcripts.	Present in all	Continue evaluation.
				Present in most disease-specific or highly expressed	Continue evaluation.
				Not expressed in clinically relevant	Stop here. Exclude variant.
C) Variant effect prediction
Stop gained	AutoPVS1 (standard)	Assess NMD prediction	Variant (...) predicted to lead transcript to NMD.	Is	PVS1
	Adapted flowchart (gene specific)			Is not	Go to the next question.
	Check ClinGen specifications for genes: BRCA1, BRCA2, PALB2, MLH1, MSH2, MSH6, PMS2, PTEN, FBN1, LDLR, GAA, HNF1A
		Assess protein prediction	Variant removes (...) OR removes (…) of protein.	Remove critical functional domain; >50%	PVS1_Strong
				Partially remove critical functional domain; >25%	PVS1_Strong
				Remove region with plausible role in disease; >10%	PVS1_Strong
				Remove region of unknown function; <10%	PVS1_Moderate
Frameshift	AutoPVS1 (standard)	Assess NMD prediction	Variant (...) predicted to lead transcript to NMD.	Is	PVS1
	Adapted flowchart (gene specific)			Is not	Go to the next question.
	Check ClinGen specifications for genes: BRCA1, BRCA2, PALB2, MLH1, MSH2, MSH6, PMS2, PTEN, FBN1, LDLR, GAA, HNF1A
		Assess protein prediction	Variant removes (...) OR removes (…) of protein.	Remove critical functional domain; >50%	PVS1_Strong
				Partially remove critical functional domain; >25%	PVS1_Strong
				Remove region with plausible role in disease; >10%	PVS1_Strong
				Remove region of unknown function; <10%	PVS1_Moderate
Splice_acceptor / Splice donor	AutoPVS1 (standard)	Is this variant a reference donor GT / acceptor AG?	Variant (…) reference donor GT / acceptor AG.	Is	Go to the next question.
	Adapted flowchart (gene specific)			Is not	Go to splicing flow diagram.
	Check ClinGen specifications for genes: BRCA1, BRCA2, PALB2, MLH1, MSH2, MSH6, PMS2, PTEN, FBN1, LDLR, GAA, HNF1A
		Assess NMD prediction	Variant (...) predicted to lead transcript to NMD.	Is	PVS1
				Is not	Go to the next question.
		Assess protein prediction	Variant removes (...) OR removes (…) of protein.	Remove critical functional domain; >50%	PVS1_Strong
				Partially remove critical functional domain; >25%	PVS1_Strong
				Remove region with plausible role in disease; >10%	PVS1_Strong
				Remove region of unknown function; <10%	PVS1_Moderate
Initiator codon	AutoPVS1	Assess existence of alternative start codon in other transcripts	Alternative start codon?	Different functional transcript uses alternative start codon	Exclude variant
				No known alternative start codons in other clinical relevant transcripts	Go to the next question.
		Assess existence of pathogenic variants upstream of closest potential inframe start codon	(…) pathogenic variants upstream of closest potential inframe start codon.	≥1	PVS1_Moderate
				No	PVS1_Supporting
Stop loss		There is no known method for stop loss variant prediction			PM4_Supporting
Missense	Splice AI	Assess splice change prediction	Splice AI result is (…)	0.2	Go to splicing flow diagram.
				0.11-0.19	No splicing. Continue evaluation.
				0.1	No splicing. Continue evaluation.
	REVEL	Assess AA change prediction	REVEL result is (…)	≥0.932	PP3_Very strong
				0.879-0.932	PP3_Strong
				0.773-0.878	PP3_Moderate
				0.644-0.772	PP3_Supporting
				0.643-0.291	Uncertain
				0.183-0.290	BP4_Supporting
				0.016-0.182	BP4_Moderate
				0.003-0.015	BP4_Strong
				≤ 0.003	BP4_Very strong
	Genome browser	Assess comparison variants	Comparison variant consists of (…)	Dif nucleotide same AA P/LP	PS1
	ClinVar			Dif AA P/LP & Grantham Dx of case > prior variant (≥2)	PM5_Moderate
	Grantham			Dif AA P/LP & Grantham Dx of case > prior variant (1)	PM5_Supporting
				Dif AA P/LP & Grantham Dx of case < prior variant	0
				Dif nucleotide same AA B/LB	0
Splice region	Splice AI visual	Assess reading frame and NMD prediction	Variant predicted to (…)	Disrupt reading frame leading to NMD	PVS1
				Disrupt or not reading frame NOT leading to NMD	Go to the next question.
		Assess protein prediction	Variant predicted to (…)	Remove critical functional domain; >50%	PVS1_Strong
				Partially remove critical functional domain; >25%	PVS1_Strong
				Remove region with plausible role in disease; >10%	PVS1_Strong
				Remove region of unknown function; <10%	PVS1_Moderate
				Small inframe indel (<10% of protein) NOT leading to NMD	Go to in-frame indel flow diagram to count points.
In-frame del / in-frame ins	PROVEAN	Assess inframe indel prediction	Variant predicted to (…)	Deleterious by 2/3 tools	PM4_Moderate
(<10% protein)	MutationTaster			Equivocal	0
	MutPredInDel			Benign by 2/3 tools	BP3
			or
			Variant predicted to (…)	Indel of ≥2 aminoacids but <1 exon	PM4_Moderate
				Indel of 1 aminoacid	PM4_Supporting
				Repetitive region	BP3
Synonym variant	Splice AI	Assess splice change prediction	Splice AI result is (…)	0.2	Go to splicing flow diagram.
				0.11-0.19	BP7. Stop here. Exclude variant.
				0.1	BP7- Stop here. Exclude variant.
Variant-specific functional assays	Literature	Assess functional assays (gene specific)	Functional assays (...) deleterious efect in the gene or protein	Confirm	PS3
		Check which functional assays are suitable for each gene; Check ClinGen specifications for the following genes: BRCA1, BRCA2, TP53, PTEN, FBN1, LDLR, MYH7, GAA, HNF1A.		Not confirm	BS3
					If PS3 is activated, do not count with prediction criteria (PP3/PVS1/PM4) for final classification!
D) Informative variants	Genome browser	Assess hotspots/functional domains/informative variants (standard or gene specific)	Informative variants? (standard)	P/LP variants in this exon with same predicted effect	PM1_(adjusted strenght)
	ClinVar	Check specifications for the following genes: RET, BRCA1, BRCA2, SDHD, SDHB, TP53, PTEN, TSC2, VHL, WT1, FBN1, LDLR, MYH7, GAA, HNF1A, ATP7B; if no specifications follow the standard.		No informative variants in exon	0
	Literature			B/LB variants in this exon with same predicted effect	0
					When PP3/PM5/PS1 is being applied with the PM1 rule (missense variant located in a hotspot or a functional domain), the combined evidence should be limited to Strong.
Clinical evidence (CLN)
Case:control ratio	Literature	Assess odds ratio (OR) (standard or gene specific)	OR (standard)	OR≥5	PS4
		Check specifications for the following genes: BRCA1, BRCA2, PALB2, MMR
Multifactorial analysis data	Literature	Assess likelihood ratio (LR) (gene specific)	LR (gene specific)	(NA, gene specific)	PS4_(adjusted strenght)
		Check specifications for the following genes: BRCA1, BRCA2
Case observation counts	Literature	Assess number of reported cases (standard or gene specific)	Case number (proposed standard for AD adult onset diseases)	Multiple reported cases (≥ 15), not reported or low frequency in gnomAD	PS4_Strong
(with phenotype and		Check specifications for the following genes: BRCA1, BRCA2, SDHB, SDHD, TP53, PTEN, FBN1, LDLR, MYH7, HNF1A		Multiple reported cases (≥ 6), not reported in gnomAD	PS4_Moderate
inheritance consistency)				Multiple reported cases (≥ 2), not reported in gnomAD	PS4_Supporting
			Case number (proposed standard for AR diseases)	Multiple observations in trans with a pathogenic variant	PM3_Strong
				A single observation in trans with a pathogenic variant	PM3_Moderate
				Homozygosity	PM3_Supporting
Segregation data (ACMG v3.0)	Literature	Usually not applicable. May be already considered in multifatorial analysis.			PP1
De novo data (ACMG v3.0)	Literature	Usually not applicable. May be already considered in multifatorial analysis.			PS2/PM6
Phenotype data (ACMG v3.0)	Literature	Usually not applicable. May be already considered in multifatorial analysis.			PP4

## Sheet: C-Standard manual curat-class
Table S6C. Standard manual curation - variant class calculation
Classification (ACMG v.3)	Selected evidence (criteria strenght)
Pathogenic (P)	1 very strong and
	≥ 1 strong or
	≥ 2 moderate or
	1 moderate and 1 supporting
	≥ 2 supporting
	≥ 2 strong or
	≥ 1 strong and
	≥ 3 moderate
	2 moderate and ≥ 2 supporting
	≥ 1 moderate and ≥ 4 supporting
Likely pathogenic (LP)	1 very strong and 1 moderate or
	1 strong and 1-2 moderate or
	1 strong and ≥ 2 supporting or
	≥ 3 moderate or
	2 moderate and ≥ 2 supporting or
	1 moderate and ≥ 4 supporting or
Uncertain significance (VUS)	Contraditory criteria or none of the other combinations
Likely benign (LB)	1 strong and 1 supporting
	≥ 2 supporting
Benign (B)	1 stand-alone or
	≥ 2 strong
